# Supplementary material for: (Triphenyl­phosphine-κP)[1,1,1-tris­(diphenyl­phosphinometh­yl)ethane-κ3 P,P′,P′′]copper(I) tetra­fluoridoborate
Source: Acta Crystallogr Sect E Struct Rep Online. 2010 Mar 6;66(Pt 4):m369. doi: 10.1107/S1600536810007312 (PMC2983927; doi:10.1107/S1600536810007312)
Supplement: Supplementary file 2 [file e-66-0m369-Isup2.hkl]

# 
# h,k,l, Fc-squared, Fo-squared, sigma(Fo-squared) and status flag 
# 
data_I
_shelx_title ' 040301G in P2(1)/c' 
_shelx_refln_list_code          4 
_shelx_F_calc_maximum      373.34 
_exptl_crystal_F_000      2152.00 
_reflns_d_resolution_high  0.7963 
 
loop_ 
 _symmetry_equiv_pos_as_xyz 
 'x, y, z' 
 '-x, y+1/2, -z+1/2' 
 '-x, -y, -z' 
 'x, -y-1/2, z-1/2' 
 
_cell_length_a    13.4701 
_cell_length_b    14.3559 
_cell_length_c    26.2401 
_cell_angle_alpha  90.000 
_cell_angle_beta   91.338 
_cell_angle_gamma  90.000 
 
_shelx_F_squared_multiplier     1.000 
 
loop_ 
 _refln_index_h 
 _refln_index_k 
 _refln_index_l 
 _refln_F_squared_calc 
 _refln_F_squared_meas 
 _refln_F_squared_sigma 
 _refln_observed_status 
   2   0   0    30171.51    32234.21    626.73 o 
   3   0   0    25939.79    27755.13    443.62 o 
   4   0   0    17494.54    17574.91    234.41 o 
   5   0   0       68.52        2.64     23.61 o 
   6   0   0    15315.20    14856.17    308.15 o 
   7   0   0    12683.63    12888.92    348.35 o 
   8   0   0    32247.25    31534.53    662.46 o 
   9   0   0      152.01      153.33    101.23 o 
  10   0   0    12915.41    13375.71    415.34 o 
  11   0   0     2244.54     2338.70    202.46 o 
  12   0   0     9335.87     9030.28    369.19 o 
  13   0   0       27.09      -99.74    138.45 o 
  14   0   0      545.56      394.50    171.20 o 
  15   0   0       37.47      116.12    186.08 o 
  16   0   0      684.26      510.61    193.53 o 
   1   1   0    67683.69    55965.13    912.56 o 
   2   1   0     3500.57     3829.73    115.94 o 
   3   1   0     1916.62     2251.01     52.13 o 
   4   1   0     9612.27     9429.28    125.76 o 
   5   1   0     6692.89     6768.42    106.61 o 
   6   1   0     1969.58     2505.04     66.46 o 
   7   1   0    30345.41    28497.73    319.58 o 
   8   1   0     2581.16     2564.51     78.01 o 
   9   1   0    14898.92    14202.39    289.47 o 
  10   1   0     1256.97     1117.60    109.82 o 
  11   1   0     4750.20     4677.56    183.12 o 
  12   1   0     2603.11     2512.21    153.09 o 
  13   1   0     2166.52     2327.73    154.21 o 
  14   1   0       47.18      262.11    117.00 o 
  15   1   0      277.82      300.22    121.00 o 
  16   1   0      277.19      430.40    137.85 o 
   0   2   0    23204.44    27442.17    476.37 o 
   1   2   0     5215.76     5362.80     76.97 o 
   2   2   0      400.47      389.74     26.21 o 
   3   2   0     1121.01      971.32     32.23 o 
   4   2   0      465.86      510.14     24.93 o 
   5   2   0     4144.97     4733.85     92.12 o 
   6   2   0    16516.93    16601.78    212.06 o 
   7   2   0      731.71      651.65     51.06 o 
   8   2   0     4063.81     3749.78     94.81 o 
   9   2   0     1902.54     1932.29     76.06 o 
  10   2   0      467.50      525.83     99.00 o 
  11   2   0     2948.16     2972.58    159.45 o 
  12   2   0      468.86      520.98    114.63 o 
  13   2   0      492.01      350.67    139.19 o 
  14   2   0      403.51      417.43    118.34 o 
  15   2   0      163.66      110.24    115.23 o 
  16   2   0      523.86      492.95    139.45 o 
   1   3   0     4595.59     4615.53     81.79 o 
   2   3   0     3613.20     3958.59     62.84 o 
   3   3   0      767.23      711.60     29.73 o 
   4   3   0      233.36      218.50     25.16 o 
   5   3   0     5541.10     5623.16     74.49 o 
   6   3   0      201.09      265.39     54.48 o 
   7   3   0    11743.92    11756.76    179.75 o 
   8   3   0       95.81       96.23     49.83 o 
   9   3   0       69.22      -25.33     53.57 o 
  10   3   0      138.42      191.07     89.74 o 
  11   3   0      300.06      168.93     89.44 o 
  12   3   0      481.86      444.36    101.09 o 
  13   3   0      581.43      693.05    116.84 o 
  14   3   0       59.19       41.59    168.22 o 
  15   3   0      240.61      231.64    123.12 o 
  16   3   0        2.99      283.57    188.95 o 
   0   4   0    83356.73    85656.98   1016.02 o 
   1   4   0    24771.79    24843.81    243.23 o 
   2   4   0     7858.35     8410.13    119.09 o 
   3   4   0     1806.44     1857.08     43.35 o 
   4   4   0     2407.94     2312.27     49.93 o 
   5   4   0     3301.97     3462.15     63.43 o 
   6   4   0    31061.01    30822.23    265.65 o 
   7   4   0      147.35       98.39     34.08 o 
   8   4   0     2720.02     2785.86     81.53 o 
   9   4   0      731.11      711.95     58.35 o 
  10   4   0     2988.51     3049.31    162.34 o 
  11   4   0      447.14      321.48     76.98 o 
  12   4   0     2841.99     2952.66    131.58 o 
  13   4   0       43.95      120.55     82.62 o 
  14   4   0     1835.69     1780.58    131.16 o 
  15   4   0       41.30      -51.57     93.39 o 
  16   4   0       40.97     -104.87    104.87 o 
   1   5   0    24432.58    25573.73    257.15 o 
   2   5   0      280.00      316.44     32.39 o 
   3   5   0     3916.98     3563.49     60.42 o 
   4   5   0      241.08      302.42     44.05 o 
   5   5   0    19606.76    20411.78    194.92 o 
   6   5   0     9967.28     9716.58    120.83 o 
   7   5   0     9771.08     9553.31    121.93 o 
   8   5   0      135.41       68.91     48.04 o 
   9   5   0      464.68      398.87     59.13 o 
  10   5   0     1324.74     1136.66     70.95 o 
  11   5   0     4301.15     4119.48    143.34 o 
  12   5   0      133.82       76.54     75.39 o 
  13   5   0     3070.88     3281.02    146.93 o 
  14   5   0      164.66      164.34     93.43 o 
  15   5   0      602.39      530.76    110.99 o 
  16   5   0      248.79      194.99    115.36 o 
   0   6   0    11369.16    10153.78    316.34 o 
   1   6   0    11495.43    11322.53    152.92 o 
   2   6   0     9566.95     9878.75    129.38 o 
   3   6   0       26.37       24.83     27.40 o 
   4   6   0    15997.84    15725.24    161.47 o 
   5   6   0     2890.65     2569.22    100.56 o 
   6   6   0    18329.47    18213.58    189.48 o 
   7   6   0      446.69      441.26     53.99 o 
   8   6   0     1251.64     1200.13     66.44 o 
   9   6   0       27.21       14.09     51.80 o 
  10   6   0     1387.56     1597.14     82.40 o 
  11   6   0     1762.34     1586.80    102.05 o 
  12   6   0     3326.13     3423.50    139.97 o 
  13   6   0      375.57      249.42     90.06 o 
  14   6   0     1825.45     1949.91    133.76 o 
  15   6   0      789.47      851.73    121.92 o 
   1   7   0     3767.20     3376.10    110.87 o 
   2   7   0      336.22      416.34     39.44 o 
   3   7   0     3660.41     3045.91     58.81 o 
   4   7   0     4839.86     5350.57     85.81 o 
   5   7   0    17257.41    17073.31    181.03 o 
   6   7   0     3324.50     3252.64     75.77 o 
   7   7   0     2874.73     2971.39    112.81 o 
   8   7   0        1.58       17.23     54.66 o 
   9   7   0       36.73       -5.74     74.13 o 
  10   7   0      261.93      304.23     65.72 o 
  11   7   0     1203.39     1297.01     98.74 o 
  12   7   0      167.44      188.97     86.01 o 
  13   7   0     3134.76     3253.08    149.54 o 
  14   7   0      236.48      327.63    103.59 o 
  15   7   0      225.89      231.25    112.14 o 
   0   8   0     5298.46     4483.47    256.05 o 
   1   8   0     7315.27     7103.70    131.85 o 
   2   8   0     4755.59     4305.33    114.93 o 
   3   8   0      120.79       91.75     40.34 o 
   4   8   0      771.89      726.08     63.08 o 
   5   8   0      346.24      365.08     44.68 o 
   6   8   0    11359.28    10948.82    144.22 o 
   7   8   0       60.89       17.15     52.25 o 
   8   8   0      508.57      545.07     63.72 o 
   9   8   0      272.36      239.04     65.75 o 
  10   8   0      577.22      756.10     77.14 o 
  11   8   0      345.77      159.53     79.62 o 
  12   8   0     1420.61     1643.11    116.42 o 
  13   8   0       30.69      135.98    128.31 o 
  14   8   0      537.39      484.25    140.68 o 
  15   8   0       17.44       10.49    134.69 o 
   1   9   0     4114.90     4356.78    110.33 o 
   2   9   0     1346.01     1385.06     83.12 o 
   3   9   0       69.94       79.25     55.57 o 
   4   9   0     2334.99     2444.62     81.30 o 
   5   9   0      244.91      244.70     53.25 o 
   6   9   0      205.01      179.01     55.71 o 
   7   9   0     1161.55     1050.29     88.24 o 
   8   9   0      194.93       14.98     67.68 o 
   9   9   0     1025.73      899.99     84.95 o 
  10   9   0      286.50      320.18     85.76 o 
  11   9   0      393.00      429.39     90.93 o 
  12   9   0       86.25      110.84    122.55 o 
  13   9   0      115.96      215.97    122.60 o 
  14   9   0       87.20      -49.25    129.97 o 
   0  10   0     5053.67     5151.71    181.02 o 
   1  10   0        0.20       34.47     73.27 o 
   2  10   0     1302.47     1184.20     87.67 o 
   3  10   0      240.92      176.47     85.45 o 
   4  10   0      187.92      159.92     67.07 o 
   5  10   0      729.75      774.96     99.15 o 
   6  10   0      352.27      390.51     71.83 o 
   7  10   0        1.31       28.22     90.07 o 
   8  10   0      775.35      859.36    111.96 o 
   9  10   0        7.33       46.52    118.33 o 
  10  10   0      338.83      243.17    129.70 o 
  11  10   0      154.50      112.71    148.18 o 
  12  10   0       78.97       41.70    124.09 o 
  13  10   0      113.67        4.20    123.28 o 
  14  10   0        8.04       92.93    136.54 o 
   1  11   0     5379.02     5274.77    136.36 o 
   2  11   0       44.81      121.18     70.18 o 
   3  11   0       91.11      126.77     68.81 o 
   4  11   0       30.78        6.95     72.20 o 
   5  11   0     1852.99     2111.60    160.55 o 
   6  11   0       23.11       -8.16     69.68 o 
   7  11   0     1505.36     1472.82    133.74 o 
   8  11   0       15.65       39.81     95.75 o 
   9  11   0     1703.97     1788.53    150.83 o 
  10  11   0      563.75      763.06    122.50 o 
  11  11   0       62.41      231.86    113.16 o 
  12  11   0       45.98      437.67    197.99 o 
  13  11   0      131.10      241.16    200.97 o 
   0  12   0     9777.51     9844.90    271.04 o 
   1  12   0      169.91      160.85     70.88 o 
   2  12   0     5499.63     5366.50    232.95 o 
   3  12   0       26.53      -71.47     71.47 o 
   4  12   0     2970.51     2740.77    126.84 o 
   5  12   0      463.46      420.77    116.37 o 
   6  12   0     2357.98     2456.90    158.36 o 
   7  12   0      726.05      643.71    132.49 o 
   8  12   0     3701.55     3949.52    435.44 o 
   9  12   0       45.29      -10.12    121.00 o 
  10  12   0      844.08     1031.73    135.95 o 
  11  12   0       70.35      285.62    151.10 o 
  12  12   0      182.65      278.38    206.93 o 
   1  13   0     5679.87     5470.43    173.88 o 
   2  13   0      112.99       15.55     76.82 o 
   3  13   0      680.14      717.92     93.61 o 
   4  13   0      932.59      798.14     92.62 o 
   5  13   0      575.16      463.14    125.23 o 
   6  13   0      710.93      696.76    128.69 o 
   7  13   0     2094.27     2120.56    159.60 o 
   8  13   0        1.91       63.40    177.15 o 
   9  13   0     1043.45     1208.01    142.87 o 
  10  13   0      233.58      334.07    130.21 o 
  11  13   0      260.66      384.98    149.38 o 
   0  14   0      714.85      617.50    120.93 o 
   1  14   0        2.66      -95.06     95.06 o 
   2  14   0        4.19      -78.15     78.15 o 
   3  14   0       18.81       43.52     83.38 o 
   4  14   0      168.27       99.04     88.78 o 
   5  14   0       12.80      186.13     89.15 o 
   6  14   0       31.33      107.68    113.81 o 
   7  14   0        5.16      127.83    138.45 o 
   8  14   0       87.12      179.52    147.38 o 
   9  14   0       74.17       94.00    151.10 o 
  10  14   0        8.05      116.05    151.10 o 
   1  15   0       40.03       18.52     86.65 o 
   2  15   0      288.40      174.60     94.84 o 
   3  15   0      225.59      163.51    110.23 o 
   4  15   0      209.40      154.55     96.97 o 
   5  15   0        5.89       -4.04    150.43 o 
   6  15   0        9.64      -15.57    234.47 o 
   7  15   0      180.96      301.51    139.23 o 
   8  15   0       38.48      173.52    218.83 o 
   9  15   0       16.44       60.33    187.57 o 
   0  16   0        4.30       99.74    165.24 o 
   1  16   0       42.07      105.46    100.08 o 
   2  16   0        7.26      106.57    165.47 o 
   3  16   0        6.32      -15.59     96.96 o 
   4  16   0      372.93      492.01    112.41 o 
   5  16   0       43.92       31.34    358.77 o 
   6  16   0       34.93      -22.19    132.58 o 
   7  16   0       81.37      -65.20    287.31 o 
   1  17   0        2.04       28.88    194.18 o 
   2  17   0       67.09       20.58    104.92 o 
   3  17   0      344.51      492.44    211.86 o 
   4  17   0        3.78      163.94    208.73 o 
   5  17   0      916.67      749.06    165.29 o 
   0  18   0        4.33      184.60    195.02 o 
 -16   1   1      269.37      193.26    288.06 o 
 -15   1   1       27.02      -27.90    119.29 o 
 -14   1   1      483.57      409.19    119.44 o 
 -13   1   1      133.20      275.47    116.23 o 
 -12   1   1      810.68      453.25    105.25 o 
 -11   1   1      780.75      665.15    107.35 o 
 -10   1   1     1274.83     1132.06    108.41 o 
  -9   1   1       33.75      -11.32     73.66 o 
  -8   1   1      882.20      765.18     50.83 o 
  -7   1   1     4722.55     4816.47     97.13 o 
  -6   1   1     1645.29     1767.85     55.85 o 
  -5   1   1     6575.88     7018.47    109.80 o 
  -4   1   1    12135.14    12742.04    155.44 o 
  -3   1   1      837.29      936.31     41.88 o 
  -2   1   1    11222.15    11705.75    127.42 o 
   1   1   1       23.64        2.74     14.14 o 
   2   1   1     6038.95     6003.58     83.46 o 
   3   1   1    67023.16    68870.38   1173.63 o 
   4   1   1     2423.64     2947.22     68.69 o 
   5   1   1     1229.13     1289.27     51.07 o 
   6   1   1      287.77      239.40     42.04 o 
   7   1   1      248.14      299.21     41.81 o 
   8   1   1      171.34      193.34     42.37 o 
   9   1   1       10.26      -27.68     70.91 o 
  10   1   1      452.75      382.45     91.51 o 
  11   1   1      928.34      823.06    111.52 o 
  12   1   1       27.31       40.62     98.42 o 
  13   1   1       46.89       41.51    102.44 o 
  14   1   1       50.45       57.47    201.72 o 
  15   1   1      197.56      215.38    123.68 o 
  16   1   1       21.93      -53.27    124.20 o 
 -16   2   1       54.51      -17.61    125.71 o 
 -15   2   1      673.63      558.24    130.98 o 
 -14   2   1        8.34      -55.37    107.35 o 
 -13   2   1      657.21      577.94    151.10 o 
 -12   2   1     1499.90     1267.33    122.63 o 
 -11   2   1        6.47      -85.79     85.79 o 
 -10   2   1      734.23      585.31     94.17 o 
  -9   2   1       48.91       68.90     50.15 o 
  -8   2   1      762.51      699.28     55.11 o 
  -7   2   1     2415.82     2681.14     78.70 o 
  -6   2   1     1685.28     2000.58     66.49 o 
  -5   2   1    30266.42    32122.15    339.70 o 
  -4   2   1     3781.55     3783.05     60.28 o 
  -3   2   1     7932.33     7862.82     82.30 o 
  -2   2   1      778.17      790.77     36.53 o 
  -1   2   1     4655.09     4930.36     73.30 o 
   0   2   1        1.99      -22.61     22.61 o 
   1   2   1       24.72       14.37     18.66 o 
   2   2   1     2019.61     2166.05     40.57 o 
   3   2   1     1477.73     1659.01     37.52 o 
   4   2   1     7256.44     7938.07     93.22 o 
   5   2   1      563.56      589.94     58.70 o 
   6   2   1     5785.35     6017.15    112.30 o 
   7   2   1       43.22       22.12     42.20 o 
   8   2   1     3424.60     3294.05    126.93 o 
   9   2   1       86.64       26.96     60.74 o 
  10   2   1      173.44      177.38     82.98 o 
  11   2   1       62.55       53.80    118.35 o 
  12   2   1       65.01      210.63    179.38 o 
  13   2   1       73.62      144.91    203.95 o 
  14   2   1      254.40      367.72    114.97 o 
  15   2   1       30.46      -69.15    114.18 o 
  16   2   1      256.52      246.16    133.16 o 
 -16   3   1        2.18     -101.56    101.56 o 
 -15   3   1      316.13      396.28     98.43 o 
 -14   3   1      852.05      993.39    105.13 o 
 -13   3   1       52.86       73.70    103.68 o 
 -12   3   1       88.21       13.80     92.35 o 
 -11   3   1     1946.28     1954.13    130.52 o 
 -10   3   1      574.14      597.42     93.05 o 
  -9   3   1      142.27       85.64     50.37 o 
  -8   3   1     1093.31      997.22     62.40 o 
  -7   3   1     1123.96     1260.48     65.90 o 
  -6   3   1    18249.09    18598.74    174.52 o 
  -5   3   1     1141.28     1342.16     39.32 o 
  -4   3   1     1060.79     1235.58     36.91 o 
  -3   3   1     3975.96     4129.69     64.62 o 
  -2   3   1     3411.96     3296.81     58.32 o 
  -1   3   1    67742.38    72097.33   1104.22 o 
   0   3   1    26124.87    27264.59    247.85 o 
   1   3   1     6219.41     6727.53    101.53 o 
   2   3   1     5317.72     5619.43     77.00 o 
   3   3   1       67.47       52.45     33.16 o 
   4   3   1     8713.15     8690.90    143.75 o 
   5   3   1       14.05       42.28     38.50 o 
   6   3   1     2152.11     2539.02     78.22 o 
   7   3   1      186.42       82.91     44.47 o 
   8   3   1      426.75      520.70     55.58 o 
   9   3   1      353.57      385.96     58.55 o 
  10   3   1      209.01      102.58     82.59 o 
  11   3   1        9.20       40.98     87.66 o 
  12   3   1      293.56      122.21    115.37 o 
  13   3   1      641.27      792.78    241.16 o 
  14   3   1        2.44      -61.50    110.60 o 
  15   3   1      565.20      604.56    128.87 o 
  16   3   1       20.07      -35.58    122.06 o 
 -16   4   1        6.88      147.03    109.80 o 
 -15   4   1       54.57      -65.70    100.78 o 
 -14   4   1      146.65      133.22     94.21 o 
 -13   4   1     1396.93     1257.75    106.82 o 
 -12   4   1      270.39      256.80     90.35 o 
 -11   4   1       93.52      175.63     73.17 o 
 -10   4   1     2016.94     1946.30    129.68 o 
  -9   4   1      808.31      792.05     60.95 o 
  -8   4   1       26.01       26.59     53.29 o 
  -7   4   1      198.70      156.43     38.72 o 
  -6   4   1     1655.88     1810.97     50.52 o 
  -5   4   1       53.42       12.71     37.31 o 
  -4   4   1        7.02       30.99     26.21 o 
  -3   4   1     4042.04     4116.71     62.30 o 
  -2   4   1     4823.24     5099.34     78.56 o 
  -1   4   1        1.53       10.01     51.57 o 
   0   4   1    13915.69    14717.37    161.69 o 
   1   4   1      767.27      829.50     63.23 o 
   2   4   1    10385.80    10930.65    126.42 o 
   3   4   1     1206.91     1265.92     38.10 o 
   4   4   1     2782.88     2720.21     53.88 o 
   5   4   1        0.40       64.97     36.12 o 
   6   4   1     1261.15     1199.40     68.82 o 
   7   4   1     2588.53     2709.58     56.40 o 
   8   4   1       40.61       -3.06     54.72 o 
   9   4   1      196.07      241.04     72.25 o 
  10   4   1      126.84      117.74     84.34 o 
  11   4   1       68.14      193.73     90.50 o 
  12   4   1       39.00      102.51    126.54 o 
  13   4   1      208.97      249.08     83.58 o 
  14   4   1      388.65      360.88     92.05 o 
  15   4   1        0.03       64.58     96.80 o 
  16   4   1       11.08     -122.55    184.68 o 
 -16   5   1       23.02      -34.45    112.55 o 
 -15   5   1       25.31        1.03    108.88 o 
 -14   5   1       83.33      100.13     92.00 o 
 -13   5   1        0.51       13.11     81.01 o 
 -12   5   1        3.03       46.49     76.20 o 
 -11   5   1       68.28       45.62     93.11 o 
 -10   5   1       19.17       85.53     53.87 o 
  -9   5   1      329.18      216.15     54.08 o 
  -8   5   1     1854.42     1844.00     76.49 o 
  -7   5   1      878.27      875.80     49.23 o 
  -6   5   1     2637.17     2776.18     75.94 o 
  -5   5   1     2153.11     2405.36     58.54 o 
  -4   5   1     1168.01     1125.35     46.37 o 
  -3   5   1     1734.63     1682.81     49.96 o 
  -2   5   1       12.83       26.72     29.31 o 
  -1   5   1    13838.47    15381.96    177.26 o 
   0   5   1      764.83      827.98     44.37 o 
   1   5   1     6029.30     6441.29    101.68 o 
   2   5   1       67.96       39.10     42.33 o 
   3   5   1        1.17      -20.65     24.92 o 
   4   5   1      135.92      190.66     30.70 o 
   5   5   1     1223.15     1341.68     47.20 o 
   6   5   1      619.24      568.90     40.40 o 
   7   5   1      616.33      473.61     41.62 o 
   8   5   1      837.38      843.66     61.15 o 
   9   5   1      337.10      230.58     55.38 o 
  10   5   1      179.27      113.34     56.40 o 
  11   5   1      434.17      486.52     84.41 o 
  12   5   1      115.01       74.50     77.96 o 
  13   5   1       10.49      138.99     89.72 o 
  14   5   1        0.54      116.82    112.12 o 
  15   5   1      142.20      363.51    110.11 o 
  16   5   1       38.31      117.68    115.71 o 
 -15   6   1       57.46      -19.02    137.62 o 
 -14   6   1       10.27      184.12    126.56 o 
 -13   6   1       75.16       66.45     87.53 o 
 -12   6   1       46.31      223.25    227.36 o 
 -11   6   1        0.72       76.63     72.98 o 
 -10   6   1      787.34      641.52     73.46 o 
  -9   6   1     1011.60      864.87     65.69 o 
  -8   6   1       79.50        7.39     49.81 o 
  -7   6   1     2729.89     3109.77     73.40 o 
  -6   6   1      804.61      837.42     47.10 o 
  -5   6   1     1577.18     1486.41     53.31 o 
  -4   6   1    12257.13    12351.12    137.30 o 
  -3   6   1      513.83      421.61     31.45 o 
  -2   6   1       27.38       56.57     40.61 o 
  -1   6   1      598.54      535.56     45.94 o 
   0   6   1     4968.21     5525.24    101.20 o 
   1   6   1        3.97       25.10     44.91 o 
   2   6   1     4181.19     4051.55     77.27 o 
   3   6   1     2430.17     2432.87     52.45 o 
   4   6   1      192.04      160.90     33.91 o 
   5   6   1     2663.36     2679.35     63.95 o 
   6   6   1      808.17      818.25     46.91 o 
   7   6   1      888.84      859.84     58.97 o 
   8   6   1     2976.77     2944.64     92.32 o 
   9   6   1     3757.48     3822.20    108.05 o 
  10   6   1      227.62        6.96     60.10 o 
  11   6   1       51.62      -31.71     74.75 o 
  12   6   1      549.24      521.18     90.04 o 
  13   6   1       11.25      -13.02     83.26 o 
  14   6   1       97.85       44.11     97.17 o 
  15   6   1        2.24      168.96     98.82 o 
 -15   7   1      152.98      -34.13    103.90 o 
 -14   7   1       38.33       -4.48     94.39 o 
 -13   7   1        6.94      -12.28     89.33 o 
 -12   7   1      152.59      104.09     84.78 o 
 -11   7   1      323.62      248.36     83.31 o 
 -10   7   1     1445.22     1444.64     81.88 o 
  -9   7   1      810.67      803.01     72.20 o 
  -8   7   1     2303.98     2337.92     85.82 o 
  -7   7   1      778.78      620.43     59.75 o 
  -6   7   1     2740.23     2548.26     70.22 o 
  -5   7   1     3025.32     3097.38     71.63 o 
  -4   7   1     1582.74     1543.72     50.61 o 
  -3   7   1        5.01       -2.39     29.89 o 
  -2   7   1     5070.62     5417.18     93.89 o 
  -1   7   1     1360.08     1123.96     57.29 o 
   0   7   1    16218.25    16670.40    207.43 o 
   1   7   1     8900.38     8412.83    142.46 o 
   2   7   1       46.85      116.40     36.77 o 
   3   7   1    11553.72    12127.07    131.43 o 
   4   7   1     1864.63     2000.54     55.85 o 
   5   7   1     2076.04     2179.24     94.51 o 
   6   7   1     1311.93     1363.98     62.26 o 
   7   7   1      869.56      706.06     59.96 o 
   8   7   1      795.90      669.88     79.07 o 
   9   7   1     4629.73     4608.85    120.98 o 
  10   7   1     1079.52      948.81     74.71 o 
  11   7   1     1162.28     1171.62     97.78 o 
  12   7   1       32.70       -8.76     87.01 o 
  13   7   1      656.23      704.29    102.49 o 
  14   7   1      103.29      122.03    103.50 o 
  15   7   1      382.82      499.40    111.21 o 
 -15   8   1      248.26      112.24    136.29 o 
 -14   8   1       99.74      109.33    167.48 o 
 -13   8   1       45.89       63.89     87.88 o 
 -12   8   1       46.18       90.15     88.42 o 
 -11   8   1       26.70       -7.28     84.88 o 
 -10   8   1       66.64       97.31     64.61 o 
  -9   8   1     2734.45     2663.35     98.82 o 
  -8   8   1     1282.17     1230.05     72.41 o 
  -7   8   1     1148.69     1085.84     66.68 o 
  -6   8   1     5895.43     6063.35    148.87 o 
  -5   8   1      124.94      114.60     40.63 o 
  -4   8   1     3032.04     2728.62     64.32 o 
  -3   8   1     4534.17     4126.08    120.26 o 
  -2   8   1      999.79     1091.80     51.80 o 
  -1   8   1     4975.84     4277.85    102.89 o 
   0   8   1        2.34      -17.75     44.11 o 
   1   8   1      459.97      642.27     54.73 o 
   2   8   1    17107.79    16054.34    191.07 o 
   3   8   1     1880.48     1706.07     65.20 o 
   4   8   1     2460.81     2335.74     60.66 o 
   5   8   1      442.12      265.24     43.09 o 
   6   8   1      481.67      524.68     62.59 o 
   7   8   1     2643.12     2630.02     88.27 o 
   8   8   1      414.82      452.57     59.66 o 
   9   8   1     2478.01     2611.52     99.46 o 
  10   8   1     3637.20     3517.30    114.57 o 
  11   8   1      129.00      273.28    185.82 o 
  12   8   1      360.53      380.14     92.92 o 
  13   8   1       39.75      253.86    123.94 o 
  14   8   1      434.03      401.09    135.19 o 
  15   8   1      515.12      533.87    147.36 o 
 -14   9   1        2.30      -74.38    135.19 o 
 -13   9   1       41.58       39.50    126.68 o 
 -12   9   1        0.74        9.59    113.81 o 
 -11   9   1      189.36      130.99     82.50 o 
 -10   9   1     1390.84     1412.40    105.54 o 
  -9   9   1      131.97       64.68     75.34 o 
  -8   9   1      604.76      644.21     76.58 o 
  -7   9   1     1682.02     1466.63    124.63 o 
  -6   9   1       42.53       45.60     52.87 o 
  -5   9   1     1483.11     1412.18     69.83 o 
  -4   9   1       51.67       25.25     46.60 o 
  -3   9   1      281.36      304.66     64.07 o 
  -2   9   1      827.62      755.25     72.87 o 
  -1   9   1        9.37       -9.30     47.19 o 
   0   9   1     4154.09     3776.08    103.52 o 
   1   9   1     4559.64     4072.50    106.01 o 
   2   9   1      109.00        9.76     77.74 o 
   3   9   1     3837.75     3679.23    119.11 o 
   4   9   1      485.71      500.41     53.59 o 
   5   9   1      546.76      443.90     55.57 o 
   6   9   1      432.94      451.28     60.81 o 
   7   9   1      142.21      131.06     70.26 o 
   8   9   1      543.86      358.26     75.73 o 
   9   9   1     2068.93     1901.15    104.45 o 
  10   9   1      160.12      187.26     82.50 o 
  11   9   1      609.89      632.28     97.13 o 
  12   9   1       90.10       -9.18    117.61 o 
  13   9   1      188.29      273.63    132.46 o 
  14   9   1        9.41       15.36    133.08 o 
 -14  10   1        7.98       68.46    132.46 o 
 -13  10   1      355.42      267.98    135.24 o 
 -12  10   1       30.40      -32.33    119.95 o 
 -11  10   1       25.56      142.86    109.81 o 
 -10  10   1        3.00      -37.69    104.45 o 
  -9  10   1     1662.88     1803.14    245.63 o 
  -8  10   1      176.29      228.27     99.74 o 
  -7  10   1      453.45      274.63     99.27 o 
  -6  10   1     2448.80     2337.81    108.11 o 
  -5  10   1     1697.19     1374.33     93.71 o 
  -4  10   1     1616.72     1505.46     92.43 o 
  -3  10   1      444.75      324.33     73.11 o 
  -2  10   1        8.84      -62.82     62.82 o 
  -1  10   1     2532.36     2632.37     96.67 o 
   0  10   1     1538.79     1687.04     82.37 o 
   1  10   1      276.18      409.06     63.22 o 
   2  10   1     7168.11     6836.32    167.73 o 
   3  10   1      337.27      240.03     64.79 o 
   4  10   1       25.38       95.96     67.69 o 
   5  10   1      320.14      259.31     69.44 o 
   6  10   1       51.10       72.57    103.77 o 
   7  10   1     2111.59     1729.84    132.46 o 
   8  10   1     2440.61     2445.35    153.42 o 
   9  10   1      257.78      319.46    126.17 o 
  10  10   1     1666.29     1569.77    114.83 o 
  11  10   1       54.94      121.07     89.94 o 
  12  10   1        5.96      -57.52    121.87 o 
  13  10   1      106.16      -22.88    129.62 o 
  14  10   1        7.84      -34.90    142.56 o 
 -13  11   1       20.19       20.84    197.99 o 
 -12  11   1      317.01      510.61    195.02 o 
 -11  11   1      599.14      774.87    208.41 o 
 -10  11   1      122.60      168.40    232.98 o 
  -9  11   1       85.95       91.63    127.28 o 
  -8  11   1      683.63      731.76    165.24 o 
  -7  11   1      572.90      639.89    115.89 o 
  -6  11   1       92.64       45.83     89.55 o 
  -5  11   1     1882.75     1504.16    100.53 o 
  -4  11   1       98.40       51.84     71.26 o 
  -3  11   1     1733.97     1739.48    103.05 o 
  -2  11   1       78.73       25.31     66.98 o 
  -1  11   1      189.20      251.15     64.39 o 
   0  11   1      940.89      911.21     77.12 o 
   1  11   1     2482.33     2579.13    104.33 o 
   2  11   1      276.34      271.45     72.26 o 
   3  11   1     2448.44     2183.50    109.93 o 
   4  11   1     1938.96     1887.41    104.13 o 
   5  11   1      161.99      166.89     73.67 o 
   6  11   1       70.03       32.04     73.60 o 
   7  11   1      338.69      411.11    102.90 o 
   8  11   1      158.17      240.32    105.32 o 
   9  11   1     1424.02     1652.79    154.08 o 
  10  11   1      397.90      568.63    116.77 o 
  11  11   1       38.18       51.67    131.75 o 
  12  11   1        0.05      166.73    186.08 o 
  13  11   1        1.46      -75.92    205.44 o 
 -12  12   1        9.23     -110.16    181.62 o 
 -11  12   1        8.00       28.83    127.32 o 
 -10  12   1      411.01      419.20    290.29 o 
  -9  12   1      458.28      588.90    136.21 o 
  -8  12   1        5.25      -37.96    173.43 o 
  -7  12   1      548.47      780.16    119.66 o 
  -6  12   1       34.64       -7.44     98.95 o 
  -5  12   1      455.03      514.77     85.59 o 
  -4  12   1     3059.92     2733.51    129.90 o 
  -3  12   1      944.71      959.71     95.35 o 
  -2  12   1      507.69      520.03     87.76 o 
  -1  12   1      639.70      558.21     78.51 o 
   0  12   1      383.46      456.73     74.52 o 
   1  12   1        6.19       55.45     75.25 o 
   2  12   1     2701.03     2706.75    145.35 o 
   3  12   1     1504.95     1577.36    103.14 o 
   4  12   1     1894.22     2047.75    115.32 o 
   5  12   1      431.44      455.29     83.61 o 
   6  12   1      323.96      439.72    106.75 o 
   7  12   1      248.67      143.30    105.20 o 
   8  12   1      867.81     1059.70    130.77 o 
   9  12   1      320.15      354.92    209.90 o 
  10  12   1      257.30      358.41    125.25 o 
  11  12   1      206.78      225.74    133.67 o 
  12  12   1       44.42      279.87    192.04 o 
 -11  13   1      283.49      460.80    137.75 o 
 -10  13   1      528.55      548.39    141.01 o 
  -9  13   1      109.67      174.39    229.26 o 
  -8  13   1     1245.42     1290.34    367.70 o 
  -7  13   1        2.75      114.32    111.91 o 
  -6  13   1      550.54      761.32    122.63 o 
  -5  13   1      132.07      -42.65     98.38 o 
  -4  13   1     1774.09     1965.58    118.79 o 
  -3  13   1      460.39      555.88    121.90 o 
  -2  13   1     2586.12     2721.05    134.60 o 
  -1  13   1       86.04      134.25     70.61 o 
   0  13   1      379.43      352.52     72.77 o 
   1  13   1      539.21      486.62     84.91 o 
   2  13   1      133.67      178.05     77.81 o 
   3  13   1     2290.27     2036.76    131.99 o 
   4  13   1      885.88      925.99    103.52 o 
   5  13   1      118.97      209.26     87.02 o 
   6  13   1       11.66        7.42    106.84 o 
   7  13   1      483.73      607.01    126.54 o 
   8  13   1       46.97       62.30    122.67 o 
   9  13   1     1328.47     1446.31    177.90 o 
  10  13   1      742.28      927.92    149.20 o 
  11  13   1      100.35      245.74    142.56 o 
 -10  14   1      957.92     1229.62    233.72 o 
  -9  14   1      608.35      514.66    136.54 o 
  -8  14   1        0.22       26.18    197.99 o 
  -7  14   1      631.71      527.48    141.42 o 
  -6  14   1       41.62       90.68    111.93 o 
  -5  14   1     1335.39     1338.27    135.43 o 
  -4  14   1     1000.80     1188.44    140.47 o 
  -3  14   1     2229.99     2371.19    132.19 o 
  -2  14   1      442.58      592.45     95.16 o 
  -1  14   1     1248.08     1232.12    109.12 o 
   0  14   1      462.12      375.64    110.23 o 
   1  14   1      273.98      293.68     86.09 o 
   2  14   1      908.58      747.08    102.93 o 
   3  14   1     2221.04     2245.20    129.08 o 
   4  14   1      350.15      422.79     95.11 o 
   5  14   1      997.48     1109.77    141.92 o 
   6  14   1      280.48      419.59    256.05 o 
   7  14   1        4.87      105.14    253.82 o 
   8  14   1     1453.26     1617.87    174.65 o 
   9  14   1      140.85       63.29    135.95 o 
  10  14   1       60.61      177.08    192.78 o 
  -9  15   1      106.27      244.40    152.83 o 
  -8  15   1      404.60      695.58    148.32 o 
  -7  15   1       41.01      164.73    130.41 o 
  -6  15   1      232.77      190.32    133.25 o 
  -5  15   1      636.37      608.34    111.11 o 
  -4  15   1     1559.28     1597.56    126.13 o 
  -3  15   1     1280.67     1291.23    113.02 o 
  -2  15   1      343.72      393.42     95.85 o 
  -1  15   1      740.31      697.76    103.58 o 
   0  15   1        1.65        1.00    113.45 o 
   1  15   1        2.53       80.89    111.11 o 
   2  15   1      866.65     1114.54    110.15 o 
   3  15   1      662.43      482.47    104.35 o 
   4  15   1     1288.20      986.66    115.35 o 
   5  15   1      178.94      328.39    105.74 o 
   6  15   1        6.50       69.36    136.96 o 
   7  15   1     1055.24     1260.09    171.11 o 
   8  15   1       14.06       11.17    129.48 o 
   9  15   1      534.95      450.73    153.44 o 
  -7  16   1       14.65       22.96    139.23 o 
  -6  16   1       20.03        2.84    138.45 o 
  -5  16   1       26.00       -9.98    128.41 o 
  -4  16   1      241.02      280.24    107.30 o 
  -3  16   1      216.60      221.20    104.65 o 
  -2  16   1      368.40      303.40    117.61 o 
  -1  16   1      193.85       72.43     99.74 o 
   0  16   1        2.13      -60.51    146.90 o 
   1  16   1       22.43      260.52    142.11 o 
   2  16   1        7.66      -14.65    146.02 o 
   3  16   1      102.89      189.26    105.41 o 
   4  16   1      141.89       52.71     96.32 o 
   5  16   1      124.22       54.94    178.64 o 
   6  16   1       82.22       85.15    136.29 o 
   7  16   1       82.42      135.59    237.44 o 
  -5  17   1       94.98      178.86    158.54 o 
  -4  17   1      128.44      279.30    163.73 o 
  -3  17   1       74.99      185.53    209.26 o 
  -2  17   1      182.23      288.25    130.31 o 
  -1  17   1        3.28        7.41    141.06 o 
   0  17   1       31.28       58.81    132.63 o 
   1  17   1       61.30       30.02    115.38 o 
   2  17   1        5.49      -58.56    112.73 o 
   3  17   1      196.33      195.84    154.19 o 
   4  17   1      139.69      353.69    121.61 o 
   5  17   1       15.01      -56.23    142.61 o 
 -16   0   2      609.30      705.63    189.06 o 
 -15   0   2      769.84      766.67    195.02 o 
 -14   0   2       93.51      135.47    160.78 o 
 -13   0   2     1713.76     1799.80    206.93 o 
 -12   0   2     2456.12     2338.70    211.39 o 
 -11   0   2     1917.39     1906.99    189.06 o 
 -10   0   2     1739.24     1557.15    165.24 o 
  -9   0   2     5323.77     4598.51    224.79 o 
  -8   0   2     2670.04     2630.95    116.12 o 
  -7   0   2    37807.16    37262.76    647.57 o 
  -6   0   2      238.99      151.66     36.70 o 
  -5   0   2    11241.98    11653.09    235.95 o 
  -4   0   2    23951.30    23409.16    553.79 o 
  -3   0   2     9893.60    11786.51    164.47 o 
  -2   0   2     5460.61     5594.96     88.39 o 
  -1   0   2    93001.17    82173.18   1329.38 o 
   1   0   2    63074.64    64527.96   1051.00 o 
   2   0   2      146.77      159.56     49.13 o 
   3   0   2   139384.28   148655.98   1630.29 o 
   4   0   2    33042.87    35082.34    425.76 o 
   5   0   2    45749.16    46533.82    557.14 o 
   6   0   2      276.99      293.01     37.00 o 
   7   0   2    19726.26    18938.13    267.20 o 
   8   0   2     1880.16     1901.03    147.38 o 
   9   0   2    16272.00    15385.42    430.23 o 
  10   0   2      237.40      223.30    129.51 o 
  11   0   2    14503.17    14181.09    451.07 o 
  12   0   2     4003.40     4134.04    257.54 o 
  13   0   2     3411.99     3139.61    245.63 o 
  14   0   2      164.88       -4.47    156.31 o 
  15   0   2       94.37      128.03    169.71 o 
  16   0   2      739.18      605.89    197.99 o 
 -16   1   2      529.73      542.67    138.90 o 
 -15   1   2        4.97       53.93    117.88 o 
 -14   1   2     1918.31     1961.97    193.53 o 
 -13   1   2        6.59      -25.09    114.63 o 
 -12   1   2      697.24      834.00    154.82 o 
 -11   1   2      784.10      988.14    177.90 o 
 -10   1   2       90.28       52.27    107.93 o 
  -9   1   2     1654.29     1666.50    110.16 o 
  -8   1   2    11295.60    10649.16    161.12 o 
  -7   1   2     3261.30     3285.59     80.55 o 
  -6   1   2    21781.70    21653.50    251.34 o 
  -5   1   2      560.94      579.65     27.79 o 
  -4   1   2    23488.71    24415.73    219.52 o 
  -3   1   2     1739.54     1900.44     38.49 o 
  -2   1   2    10267.29    11279.91    123.64 o 
  -1   1   2      318.92      464.43     25.20 o 
   0   1   2    65984.43    46746.58   2008.22 o 
   1   1   2    11000.46    10886.56    641.62 o 
   2   1   2     1205.18     1150.73     27.50 o 
   3   1   2    16114.90    18040.54    182.64 o 
   4   1   2    38546.13    43358.97    366.88 o 
   5   1   2    16853.65    17206.26    207.00 o 
   6   1   2     5066.65     4653.40     93.99 o 
   7   1   2       48.77      119.11     52.63 o 
   8   1   2    10615.73    10355.16    159.67 o 
   9   1   2       89.21      202.65     79.34 o 
  10   1   2    13652.75    13487.83    296.29 o 
  11   1   2     3056.62     2844.74    151.05 o 
  12   1   2     7459.22     7140.83    233.15 o 
  13   1   2       53.67      -98.80     98.80 o 
  14   1   2      706.06      791.19    132.91 o 
  15   1   2        9.65      -23.85    115.78 o 
  16   1   2      494.49      459.95    185.34 o 
 -16   2   2      116.67      228.26    103.34 o 
 -15   2   2      180.15      137.62    117.84 o 
 -14   2   2       58.31       -2.98    118.95 o 
 -13   2   2     1941.96     1932.67    156.31 o 
 -12   2   2       84.02       64.80    289.55 o 
 -11   2   2       21.36       10.01     87.35 o 
 -10   2   2       61.37       41.96     80.52 o 
  -9   2   2       42.48       52.14     50.33 o 
  -8   2   2      571.68      502.94     54.00 o 
  -7   2   2    10581.35    10869.65    210.68 o 
  -6   2   2     1864.61     1802.81     94.73 o 
  -5   2   2    22663.71    24331.24    227.93 o 
  -4   2   2     1883.28     2068.77     41.83 o 
  -3   2   2     2103.48     2253.01     41.95 o 
  -2   2   2   108977.68   114230.71   1183.19 o 
  -1   2   2     4435.14     4712.26     90.67 o 
   0   2   2      260.33      174.29     22.24 o 
   1   2   2     4159.06     4259.51     66.13 o 
   2   2   2        5.77      -19.02     19.02 o 
   3   2   2    22919.57    24161.72    218.09 o 
   4   2   2     5925.60     5971.66     78.62 o 
   5   2   2    33820.91    34600.84    309.53 o 
   6   2   2      140.67       -8.18     38.98 o 
   7   2   2      420.69      286.94     45.85 o 
   8   2   2        9.21       41.32     45.94 o 
   9   2   2     2459.29     2171.86     80.39 o 
  10   2   2     3036.09     3449.29    209.90 o 
  11   2   2     2559.60     2315.84    139.90 o 
  12   2   2     1363.57     1280.09    124.21 o 
  13   2   2     1696.98     1727.90    231.49 o 
  14   2   2       21.40     -109.57    109.57 o 
  15   2   2       41.98      138.85    121.41 o 
  16   2   2      319.68      225.53    132.63 o 
 -16   3   2       38.17       58.66     99.97 o 
 -15   3   2       28.46      196.73     95.56 o 
 -14   3   2      429.03      456.95    112.30 o 
 -13   3   2      309.52      353.25    102.91 o 
 -12   3   2      876.99      848.04    116.02 o 
 -11   3   2      412.64      368.17    100.99 o 
 -10   3   2       26.65      -59.69    156.31 o 
  -9   3   2        6.55      -13.79     53.40 o 
  -8   3   2     1100.70     1096.87     65.97 o 
  -7   3   2      256.83      167.53     40.02 o 
  -6   3   2     7848.84     7774.96    115.11 o 
  -5   3   2     2952.16     2802.41     54.49 o 
  -4   3   2       15.87       27.69     23.93 o 
  -3   3   2     7092.73     7362.99     89.02 o 
  -2   3   2    15246.44    16504.94    143.70 o 
  -1   3   2    46484.86    49812.63    728.04 o 
   0   3   2     2426.91     2541.25     51.96 o 
   1   3   2      332.57      306.54     32.72 o 
   2   3   2     5296.01     5531.52     76.92 o 
   3   3   2       54.11      -15.83     28.23 o 
   4   3   2     3021.13     3007.30     57.53 o 
   5   3   2     3874.19     4148.67     91.96 o 
   6   3   2     7943.27     7629.08    178.88 o 
   7   3   2     1835.64     1638.35     70.02 o 
   8   3   2      192.18      242.22     51.48 o 
   9   3   2     1423.03     1195.32     97.52 o 
  10   3   2      543.05      556.79     93.05 o 
  11   3   2     1338.03     1199.39    125.79 o 
  12   3   2      756.89      695.72    117.34 o 
  13   3   2       77.44      -89.61    105.60 o 
  14   3   2      164.69      103.88    188.32 o 
  15   3   2       76.20      319.36    121.98 o 
  16   3   2       76.14      -56.49    189.06 o 
 -16   4   2       10.73       -8.09    103.12 o 
 -15   4   2       38.16       42.06     98.14 o 
 -14   4   2      297.77      290.42     97.99 o 
 -13   4   2     1628.37     1760.49    117.93 o 
 -12   4   2      664.68      599.24     90.04 o 
 -11   4   2     3504.06     3412.42    132.91 o 
 -10   4   2       88.65      429.10    216.93 o 
  -9   4   2      152.71      110.94     52.66 o 
  -8   4   2      565.06      557.61     50.85 o 
  -7   4   2     7448.26     7615.96    101.75 o 
  -6   4   2     1149.61     1186.93     44.60 o 
  -5   4   2      153.36      103.14     29.15 o 
  -4   4   2      259.83      311.98     28.77 o 
  -3   4   2    31709.80    32693.17    280.06 o 
  -2   4   2      825.19      788.17     44.03 o 
  -1   4   2    31580.65    32828.94    302.45 o 
   0   4   2     4829.99     5653.65     88.06 o 
   1   4   2      190.71      203.16     85.08 o 
   2   4   2      688.74      679.92     33.89 o 
   3   4   2    11456.01    12005.52    157.86 o 
   4   4   2     1831.35     1986.14     47.88 o 
   5   4   2    12440.18    12730.04    135.07 o 
   6   4   2      687.34      588.98     38.79 o 
   7   4   2     2880.24     2460.98    104.58 o 
   8   4   2      201.05      210.51     71.72 o 
   9   4   2      896.25      844.61     69.17 o 
  10   4   2      153.48      484.51    217.35 o 
  11   4   2     2731.48     2644.72    147.27 o 
  12   4   2       51.04      109.60    104.21 o 
  13   4   2     1916.68     1952.88    151.57 o 
  14   4   2      199.89      195.67    120.36 o 
  15   4   2      296.65      324.01    103.66 o 
  16   4   2      176.62      138.72    112.25 o 
 -16   5   2        3.51     -121.09    121.09 o 
 -15   5   2      379.32      458.36    105.99 o 
 -14   5   2      716.66      805.82    104.50 o 
 -13   5   2      387.83      301.11     89.76 o 
 -12   5   2     2417.34     2492.10    124.03 o 
 -11   5   2     2169.95     2249.00    115.73 o 
 -10   5   2     3275.86     3147.43     99.98 o 
  -9   5   2       13.01      -47.31     47.31 o 
  -8   5   2     2575.65     2334.57     80.87 o 
  -7   5   2     5417.68     5176.65     87.95 o 
  -6   5   2     6311.11     6423.55     96.55 o 
  -5   5   2     3824.45     4101.02     74.30 o 
  -4   5   2     7990.62     7805.29    104.82 o 
  -3   5   2      142.06      145.03     27.15 o 
  -2   5   2    56797.74    59076.10    503.82 o 
  -1   5   2     1482.35     1734.64     55.61 o 
   0   5   2    11940.29    12135.04    150.24 o 
   1   5   2     8758.19     8966.87    142.79 o 
   2   5   2     2460.04     2453.04     58.56 o 
   3   5   2        6.25        1.09     26.01 o 
   4   5   2    19173.98    19897.65    188.46 o 
   5   5   2      168.21      266.81     35.17 o 
   6   5   2    19867.64    19734.89    195.00 o 
   7   5   2      246.27      204.49     37.16 o 
   8   5   2     2734.59     2708.95     86.83 o 
   9   5   2      190.95       92.33     52.02 o 
  10   5   2     3299.27     3139.42     99.50 o 
  11   5   2      122.47      139.13     75.28 o 
  12   5   2     3798.38     3323.62    143.72 o 
  13   5   2        9.49       59.67     85.54 o 
  14   5   2     1637.45     1705.89    124.99 o 
  15   5   2      295.66      380.09    109.15 o 
  16   5   2      265.82      114.23    115.23 o 
 -15   6   2       77.01      172.65    104.67 o 
 -14   6   2      472.69      480.16    100.01 o 
 -13   6   2     1561.49     1563.07    113.15 o 
 -12   6   2      255.75      283.53     95.63 o 
 -11   6   2     4577.43     4652.94    216.69 o 
 -10   6   2      666.53      596.15     67.62 o 
  -9   6   2     1231.11     1218.21     72.90 o 
  -8   6   2       29.45      -48.24     48.24 o 
  -7   6   2     6542.44     6852.50    107.68 o 
  -6   6   2     8214.81     8460.17    138.61 o 
  -5   6   2    16101.34    15779.12    167.92 o 
  -4   6   2     2877.73     2962.35     74.89 o 
  -3   6   2     8459.08     8313.91    101.40 o 
  -2   6   2     1149.86     1082.66     45.75 o 
  -1   6   2    37555.32    39572.59    378.00 o 
   0   6   2        1.51      -26.36     53.72 o 
   1   6   2     3494.31     2918.78     74.58 o 
   2   6   2      440.99      492.88     39.34 o 
   3   6   2    10161.03    10016.71    114.51 o 
   4   6   2       39.31       86.68     32.96 o 
   5   6   2    23525.37    23111.05    219.99 o 
   6   6   2       62.98      -19.40     36.42 o 
   7   6   2     4938.11     4567.24    106.10 o 
   8   6   2       51.84       20.55     51.05 o 
   9   6   2      227.08      189.00     59.07 o 
  10   6   2      761.86      703.14     68.96 o 
  11   6   2     2152.00     2250.23    116.40 o 
  12   6   2      165.34       81.18     84.23 o 
  13   6   2     2610.26     2926.84    144.21 o 
  14   6   2        0.73       26.24     94.63 o 
  15   6   2      816.25     1054.52    119.46 o 
 -15   7   2      194.04      332.73    114.80 o 
 -14   7   2      230.57      306.13    108.41 o 
 -13   7   2      560.94      563.76    111.48 o 
 -12   7   2     2002.26     2178.87    122.44 o 
 -11   7   2      766.16      847.26     92.91 o 
 -10   7   2     1621.61     1673.55     82.89 o 
  -9   7   2       38.15      -56.37     56.37 o 
  -8   7   2      665.69      747.66     64.33 o 
  -7   7   2      625.16      567.30     57.40 o 
  -6   7   2     9291.51     9585.60    130.41 o 
  -5   7   2     3644.80     3495.25     74.50 o 
  -4   7   2     6079.68     6225.61     94.22 o 
  -3   7   2      159.75      117.36     30.79 o 
  -2   7   2     7781.38     6503.64    116.40 o 
  -1   7   2      278.17      359.21     47.47 o 
   0   7   2       18.06       16.51     41.63 o 
   1   7   2    18713.72    19932.05    234.78 o 
   2   7   2      989.18      916.56     47.56 o 
   3   7   2       14.14      -13.59     29.37 o 
   4   7   2    10448.41     9671.59    120.92 o 
   5   7   2      139.17      128.20     38.19 o 
   6   7   2    22986.78    22763.03    228.63 o 
   7   7   2      444.42      467.92     58.88 o 
   8   7   2      410.78      341.69     59.44 o 
   9   7   2     1624.09     1493.19     80.59 o 
  10   7   2        7.84       -3.38     61.45 o 
  11   7   2      304.54      351.38     83.01 o 
  12   7   2     3642.76     3519.10    154.01 o 
  13   7   2       37.86      140.67     94.88 o 
  14   7   2     1602.60     1717.91    227.03 o 
  15   7   2      343.25      210.89    180.94 o 
 -15   8   2        2.25       58.85    130.80 o 
 -14   8   2       22.55      -29.60    212.14 o 
 -13   8   2      499.07      469.89     94.76 o 
 -12   8   2      139.86      272.89     94.40 o 
 -11   8   2      201.57      182.71    115.35 o 
 -10   8   2      382.81      404.17     68.81 o 
  -9   8   2      139.89       41.72     58.56 o 
  -8   8   2       17.25       27.20     54.59 o 
  -7   8   2     1710.24     1710.89     78.06 o 
  -6   8   2      445.83      446.24     48.68 o 
  -5   8   2     2236.75     2113.83    112.85 o 
  -4   8   2       93.00       49.41     36.78 o 
  -3   8   2     2172.28     1879.17     56.32 o 
  -2   8   2      188.79      138.34     39.28 o 
  -1   8   2     6351.94     5946.29    120.17 o 
   0   8   2      436.17      442.87     51.62 o 
   1   8   2     4314.77     3892.41     98.55 o 
   2   8   2     1189.50     1139.58     53.52 o 
   3   8   2     2901.16     2937.58     80.36 o 
   4   8   2      565.89      549.34     43.32 o 
   5   8   2    12050.59    11789.99    145.71 o 
   6   8   2       62.61       73.12     43.49 o 
   7   8   2     2448.57     2354.27     85.74 o 
   8   8   2      135.64      150.41     65.32 o 
   9   8   2      117.16      245.44     64.88 o 
  10   8   2      299.82      274.67     66.09 o 
  11   8   2      189.02      179.50     84.33 o 
  12   8   2       17.33      -20.53     85.17 o 
  13   8   2     1331.24     1377.91    158.42 o 
  14   8   2       23.50      -42.43    168.96 o 
  15   8   2      131.71      248.61    138.95 o 
 -14   9   2        6.43      -81.85    125.79 o 
 -13   9   2       87.30      -54.17    157.80 o 
 -12   9   2       80.26      119.75    168.96 o 
 -11   9   2      258.05      260.23     84.35 o 
 -10   9   2      519.27      614.30    106.55 o 
  -9   9   2        3.62      -72.39     72.39 o 
  -8   9   2     1642.75     1597.84     99.10 o 
  -7   9   2      231.60      354.40     72.53 o 
  -6   9   2      269.89      249.97     56.48 o 
  -5   9   2      756.60      765.77     62.84 o 
  -4   9   2       13.04      -46.20     46.20 o 
  -3   9   2       12.15       18.93     59.08 o 
  -2   9   2     6419.82     6359.27    154.04 o 
  -1   9   2      683.07      710.37     61.60 o 
   0   9   2     3009.26     3100.37     95.06 o 
   1   9   2     5163.11     5333.48    121.38 o 
   2   9   2       64.49      113.45     56.82 o 
   3   9   2        3.99        7.72     55.26 o 
   4   9   2     1331.02     1226.62     64.77 o 
   5   9   2      461.92      451.10     57.55 o 
   6   9   2       35.59       77.59     56.11 o 
   7   9   2      325.85      337.55     73.88 o 
   8   9   2      188.46      171.13     77.01 o 
   9   9   2      100.70       31.00     77.62 o 
  10   9   2      582.81      538.47     89.97 o 
  11   9   2       71.89      135.81     86.04 o 
  12   9   2      589.75      698.00    128.44 o 
  13   9   2        3.60       27.79    119.99 o 
  14   9   2        2.58      -16.83    134.14 o 
 -14  10   2       13.98       46.30    137.56 o 
 -13  10   2       10.75      -45.84    118.35 o 
 -12  10   2       96.00        2.28    160.03 o 
 -11  10   2        6.10       50.39     82.52 o 
 -10  10   2      414.08      352.68     89.16 o 
  -9  10   2      683.99      551.07    110.76 o 
  -8  10   2        3.50     -134.84    150.36 o 
  -7  10   2      691.85      773.93    107.43 o 
  -6  10   2      503.71      481.14     77.64 o 
  -5  10   2       31.49       86.91     67.87 o 
  -4  10   2       47.02       53.91     67.70 o 
  -3  10   2      115.54       21.51     60.39 o 
  -2  10   2      303.44      217.03     66.96 o 
  -1  10   2     2863.33     2893.56    143.96 o 
   0  10   2     1100.55     1026.76     73.70 o 
   1  10   2     3173.86     2955.44     99.98 o 
   2  10   2      107.65       29.92     60.30 o 
   3  10   2     1122.53     1043.03     81.84 o 
   4  10   2      545.33      484.38     72.66 o 
   5  10   2        8.24       -4.40     67.10 o 
   6  10   2       78.31       59.36     67.42 o 
   7  10   2      421.67      352.24     97.16 o 
   8  10   2        0.89      -50.81     87.90 o 
   9  10   2      868.08      989.53    100.08 o 
  10  10   2      193.84       81.22     83.48 o 
  11  10   2      479.06      472.03     96.83 o 
  12  10   2      157.59      103.46    120.84 o 
  13  10   2      120.27      251.14    153.33 o 
 -13  11   2       66.32      235.21    200.97 o 
 -12  11   2       22.34       35.73    183.11 o 
 -11  11   2      152.29      218.91    163.01 o 
 -10  11   2        3.01       42.75    100.46 o 
  -9  11   2      106.51      317.65    107.89 o 
  -8  11   2      502.61      510.01    114.12 o 
  -7  11   2     1771.04     1925.62    140.30 o 
  -6  11   2     3415.65     3381.33    131.53 o 
  -5  11   2       35.82      -36.44     72.06 o 
  -4  11   2        7.80      -69.31     69.31 o 
  -3  11   2       99.42       22.95     73.32 o 
  -2  11   2     1167.32     1118.71    102.63 o 
  -1  11   2      102.31       35.75     60.97 o 
   0  11   2     6124.27     6126.24    144.35 o 
   1  11   2       81.43      -23.97    113.37 o 
   2  11   2     1557.56     1396.00     95.49 o 
   3  11   2     2748.16     2523.30    117.34 o 
   4  11   2     1702.46     1723.45    103.86 o 
   5  11   2       16.92       41.77     67.70 o 
   6  11   2     2218.07     2355.95    210.73 o 
   7  11   2      205.95      266.29    100.33 o 
   8  11   2     1471.73     1631.43    299.22 o 
   9  11   2      171.36      122.35    229.26 o 
  10  11   2     2063.13     2394.76    168.68 o 
  11  11   2      290.62      491.27    133.38 o 
  12  11   2     1192.36     1293.66    248.61 o 
  13  11   2      198.06      113.14    197.99 o 
 -12  12   2      224.58       55.08    192.04 o 
 -11  12   2       17.10       -1.83    114.03 o 
 -10  12   2      842.87      880.71    136.83 o 
  -9  12   2      760.41      856.05    126.11 o 
  -8  12   2       10.39       10.45    176.41 o 
  -7  12   2     1551.81     1648.51    141.82 o 
  -6  12   2      142.06      305.18    101.95 o 
  -5  12   2     1788.89     1748.64    111.01 o 
  -4  12   2       33.44       61.61     76.08 o 
  -3  12   2     1500.55     1530.54    107.16 o 
  -2  12   2      109.91       94.40     77.34 o 
  -1  12   2     3253.87     3071.71    113.75 o 
   0  12   2      540.45      556.02     76.60 o 
   1  12   2     3853.19     3882.76    145.28 o 
   2  12   2      729.64      560.64     86.06 o 
   3  12   2     2887.39     2629.95    124.69 o 
   4  12   2      515.84      509.54     84.65 o 
   5  12   2     1568.01     1485.25    102.13 o 
   6  12   2      466.22      410.12    105.01 o 
   7  12   2     3016.83     2824.68    172.47 o 
   8  12   2      182.07      192.28    115.17 o 
   9  12   2     2962.13     3309.86    188.42 o 
  10  12   2      220.41      530.68    123.73 o 
  11  12   2     1648.11     1762.08    275.40 o 
  12  12   2      211.11      440.65    203.95 o 
 -11  13   2      470.14      549.85    147.76 o 
 -10  13   2       68.39      130.76    122.22 o 
  -9  13   2     1378.35     1450.85    151.19 o 
  -8  13   2     1405.77     1375.80    149.87 o 
  -7  13   2       21.58     -104.07    104.07 o 
  -6  13   2      420.15      253.84    162.27 o 
  -5  13   2     1320.63     1394.77    132.66 o 
  -4  13   2      122.44      220.48     84.22 o 
  -3  13   2      216.72      147.51     80.41 o 
  -2  13   2     1060.93     1059.28    100.19 o 
  -1  13   2     1197.64     1188.14     91.37 o 
   0  13   2     4106.08     3894.54    129.08 o 
   1  13   2      358.84      412.29    152.27 o 
   2  13   2     1113.29     1065.91     98.77 o 
   3  13   2      346.33      201.93     86.37 o 
   4  13   2     1798.27     1771.24    128.49 o 
   5  13   2       75.86      114.99     90.06 o 
   6  13   2      314.62      238.65    113.13 o 
   7  13   2      448.82      517.84    161.52 o 
   8  13   2     1193.57     1292.90    238.19 o 
   9  13   2       11.81      259.94    120.71 o 
  10  13   2     1206.34     1250.77    160.40 o 
  11  13   2       64.02      288.70    135.02 o 
 -10  14   2      168.92      229.02    133.84 o 
  -9  14   2       94.81      101.22    124.18 o 
  -8  14   2      379.11       79.74    128.95 o 
  -7  14   2      473.45      370.69    133.38 o 
  -6  14   2       17.29     -115.79    115.79 o 
  -5  14   2        4.87       56.40     93.32 o 
  -4  14   2        5.53       71.98    131.35 o 
  -3  14   2       15.53       29.79    101.75 o 
  -2  14   2      171.91      261.41     90.00 o 
  -1  14   2        5.77        3.06     83.38 o 
   0  14   2      536.05      575.74    130.64 o 
   1  14   2      843.86      866.25    109.51 o 
   2  14   2      209.57      258.55     89.33 o 
   3  14   2        6.99      -61.07    102.45 o 
   4  14   2        4.06     -102.62    102.62 o 
   5  14   2       75.37      106.46     89.93 o 
   6  14   2       35.89       18.54    115.73 o 
   7  14   2       18.39      120.63    120.25 o 
   8  14   2       21.69        8.72    176.41 o 
   9  14   2      159.60      495.26    138.18 o 
  10  14   2       40.92       12.58    134.14 o 
  -9  15   2        1.20      274.00    155.62 o 
  -8  15   2        8.19     -197.01    203.20 o 
  -7  15   2        3.97       64.04    125.63 o 
  -6  15   2        9.45       92.32    117.67 o 
  -5  15   2       91.03      226.61    188.70 o 
  -4  15   2       27.76      -21.81    108.55 o 
  -3  15   2       26.03       53.58    100.71 o 
  -2  15   2       12.19      115.71     95.81 o 
  -1  15   2        2.27      -14.16     92.86 o 
   0  15   2      144.50       95.75     96.38 o 
   1  15   2      646.64      632.05     99.67 o 
   2  15   2       31.47       33.01    144.63 o 
   3  15   2       76.35      168.54     89.59 o 
   4  15   2      235.48      188.74    124.84 o 
   5  15   2        0.27       -8.04     97.49 o 
   6  15   2       22.98     -109.74    127.17 o 
   7  15   2       12.34      -88.23    133.57 o 
   8  15   2        2.46      156.09    170.45 o 
   9  15   2        0.99       -0.82    293.27 o 
  -7  16   2        3.58      271.87    143.93 o 
  -6  16   2      101.95       21.06    174.92 o 
  -5  16   2      134.60       -9.60    206.93 o 
  -4  16   2       71.18       11.86     98.57 o 
  -3  16   2       97.03      186.25    123.12 o 
  -2  16   2        3.79      -98.05     98.05 o 
  -1  16   2       42.05       85.59    100.72 o 
   0  16   2        1.82      -95.56     96.17 o 
   1  16   2      114.68      288.86    101.52 o 
   2  16   2       16.53       19.66    101.86 o 
   3  16   2       12.65      -31.70    104.84 o 
   4  16   2      103.71       80.19    121.80 o 
   5  16   2      371.09      262.88    143.55 o 
   6  16   2       19.69       56.25    135.26 o 
   7  16   2       43.08      -20.92    139.45 o 
  -5  17   2      580.41      693.64    308.90 o 
  -4  17   2      633.68      920.70    190.71 o 
  -3  17   2      133.58      371.00    139.23 o 
  -2  17   2      589.64      756.95    122.05 o 
  -1  17   2       82.40      102.44    122.63 o 
   0  17   2       26.67       26.53    208.41 o 
   1  17   2      126.65      130.95    109.61 o 
   2  17   2        7.96      -52.24    140.04 o 
   3  17   2      156.37      206.69    117.95 o 
   4  17   2      807.60     1207.07    191.99 o 
   5  17   2      469.75      481.73    167.48 o 
 -16   1   3       45.37      -12.85    123.68 o 
 -15   1   3      174.39      189.58    146.63 o 
 -14   1   3      311.52      404.55    117.34 o 
 -13   1   3      125.02      -11.18    205.44 o 
 -12   1   3      224.50       71.66    101.38 o 
 -11   1   3     2776.79     2492.35    147.89 o 
 -10   1   3      228.98      140.50     85.25 o 
  -9   1   3        1.35      -23.69     47.56 o 
  -8   1   3      585.67      548.69     52.94 o 
  -7   1   3       50.69      -18.20     39.32 o 
  -6   1   3     1041.19     1064.33     49.64 o 
  -5   1   3     3241.71     3222.12     73.49 o 
  -4   1   3     3824.68     3817.02     59.73 o 
  -3   1   3     1729.29     1745.65     36.27 o 
  -2   1   3      341.61      352.45     23.13 o 
  -1   1   3     5631.53     5989.20     95.79 o 
   0   1   3     5100.13     5082.34     84.19 o 
   1   1   3     2191.19     2204.96     78.16 o 
   2   1   3     7821.58     8264.61     89.05 o 
   3   1   3     8820.19     8928.13    100.17 o 
   4   1   3     1756.35     1652.15     40.92 o 
   5   1   3    13938.87    14501.28    150.76 o 
   6   1   3       49.10       21.70     25.42 o 
   7   1   3     1154.36     1118.46     55.98 o 
   8   1   3       45.39      121.69     44.91 o 
   9   1   3     3296.28     2803.16    129.46 o 
  10   1   3      179.25       93.80     87.20 o 
  11   1   3      121.74      133.82    156.31 o 
  12   1   3        2.20       36.27    155.57 o 
  13   1   3       35.51      100.31    104.54 o 
  14   1   3      151.83      293.78    117.34 o 
  15   1   3       22.30       51.35    124.18 o 
  16   1   3        3.86      -97.67    124.66 o 
 -16   2   3        0.21      -64.25    102.01 o 
 -15   2   3      255.39      288.20     99.29 o 
 -14   2   3      256.91      231.56    157.80 o 
 -13   2   3       45.53      170.28    106.12 o 
 -12   2   3        7.07      -36.18     91.01 o 
 -11   2   3        3.45      -55.21     87.20 o 
 -10   2   3     2434.54     2371.13    225.53 o 
  -9   2   3      342.94      265.32     54.20 o 
  -8   2   3     1525.98     1597.85     67.80 o 
  -7   2   3       25.27       17.36     42.59 o 
  -6   2   3     4909.06     5676.90     82.04 o 
  -5   2   3      342.07      217.35     37.37 o 
  -4   2   3     9666.16    10352.36    105.71 o 
  -3   2   3     3954.80     3741.27     54.75 o 
  -2   2   3    47974.54    51198.12    373.59 o 
  -1   2   3    24245.12    25157.75    258.67 o 
   0   2   3       37.60       50.79     23.35 o 
   1   2   3      234.60      218.78     36.47 o 
   2   2   3    36919.76    39198.80    395.96 o 
   3   2   3     5075.15     5261.07     98.84 o 
   4   2   3     1057.71     1117.46     54.79 o 
   5   2   3     3158.38     3560.36     63.33 o 
   6   2   3     9727.51    11080.93    144.18 o 
   7   2   3      512.87      427.25     63.16 o 
   8   2   3      666.95      725.91     72.15 o 
   9   2   3      312.77      355.25     56.70 o 
  10   2   3       76.21       69.71     83.28 o 
  11   2   3       38.95      121.66     90.00 o 
  12   2   3       71.89      150.92    100.25 o 
  13   2   3       74.53       96.81    105.32 o 
  14   2   3      359.53      428.91    123.12 o 
  15   2   3      281.31      264.49    126.11 o 
  16   2   3       56.28       53.07    126.76 o 
 -16   3   3       46.32       29.73    112.29 o 
 -15   3   3       37.40       68.11     98.61 o 
 -14   3   3      352.13      327.51     92.86 o 
 -13   3   3     1048.18      960.13    120.72 o 
 -12   3   3      655.20      615.15     85.65 o 
 -11   3   3        0.88      154.99     74.14 o 
 -10   3   3     3035.41     3109.68    118.93 o 
  -9   3   3      301.99      157.65     49.16 o 
  -8   3   3       35.38       56.14     43.63 o 
  -7   3   3      536.97      509.53     34.03 o 
  -6   3   3      109.78       60.64     29.36 o 
  -5   3   3      867.61      932.07     37.78 o 
  -4   3   3      184.24      169.70     33.79 o 
  -3   3   3     3632.85     3761.30     63.92 o 
  -2   3   3      450.26      474.31     28.67 o 
  -1   3   3     2675.56     2748.33     54.84 o 
   0   3   3     6913.31     7183.49     92.15 o 
   1   3   3       60.26      -15.72     27.29 o 
   2   3   3    13319.28    14101.12    128.16 o 
   3   3   3     3228.35     3168.88     57.56 o 
   4   3   3     4669.25     5308.29     79.17 o 
   5   3   3     2719.49     2940.48     60.50 o 
   6   3   3     2776.27     2673.36     59.71 o 
   7   3   3     2605.79     2712.25     95.12 o 
   8   3   3       31.10       56.52     72.62 o 
   9   3   3      253.97      318.22     58.04 o 
  10   3   3      105.83       28.96     78.61 o 
  11   3   3       42.26      -37.29     89.87 o 
  12   3   3        0.08      -21.10     95.72 o 
  13   3   3      137.28      324.28    114.38 o 
  14   3   3      500.75      436.90    124.58 o 
  15   3   3        7.78     -112.57    112.57 o 
  16   3   3      103.57       91.51    135.49 o 
 -16   4   3      350.25      284.04    127.65 o 
 -15   4   3       26.07      -72.62     92.77 o 
 -14   4   3        0.08       19.15     90.32 o 
 -13   4   3       15.94       75.68     81.21 o 
 -12   4   3        0.74       42.44     83.55 o 
 -11   4   3       51.57       98.48     73.37 o 
 -10   4   3       66.47       66.19     68.08 o 
  -9   4   3     2092.69     1911.50     77.29 o 
  -8   4   3      619.82      559.71     52.28 o 
  -7   4   3        4.40      -39.99     39.99 o 
  -6   4   3     5359.75     5099.23    140.14 o 
  -5   4   3     1797.42     1877.10     49.63 o 
  -4   4   3     2686.38     3064.32     58.42 o 
  -3   4   3      858.05      919.37     35.92 o 
  -2   4   3      203.52      180.40     25.34 o 
  -1   4   3    11477.22    12220.61    142.03 o 
   0   4   3    41172.77    44273.89    438.57 o 
   1   4   3      859.79      859.95     35.41 o 
   2   4   3       11.44      -22.60     22.60 o 
   3   4   3      639.58      614.45     31.02 o 
   4   4   3      176.78      144.61     35.90 o 
   5   4   3        4.89        4.99     30.24 o 
   6   4   3      801.42      688.36     61.88 o 
   7   4   3     3724.08     3732.58     74.67 o 
   8   4   3      848.36      819.79     75.90 o 
   9   4   3      659.11      752.51     72.69 o 
  10   4   3      542.75      340.91    119.09 o 
  11   4   3      204.01      328.19     95.59 o 
  12   4   3      196.18      141.53    161.52 o 
  13   4   3       50.92      133.77    102.63 o 
  14   4   3       96.48      128.72    112.10 o 
  15   4   3      187.48      153.38    120.11 o 
  16   4   3       49.81       42.18    116.73 o 
 -16   5   3       56.87      109.39    110.33 o 
 -15   5   3       64.74      218.12    149.65 o 
 -14   5   3       60.41       43.92    132.46 o 
 -13   5   3       28.98      -55.71     79.32 o 
 -12   5   3      214.84      140.96    101.51 o 
 -11   5   3      555.52      584.42     81.33 o 
 -10   5   3      529.99      750.58    104.43 o 
  -9   5   3       75.35       27.29     52.72 o 
  -8   5   3     1711.97     1782.13     72.89 o 
  -7   5   3      296.76      221.46     38.57 o 
  -6   5   3       80.22        8.35     52.79 o 
  -5   5   3      212.15      200.68     35.46 o 
  -4   5   3     1741.85     2050.60     51.39 o 
  -3   5   3     3155.01     3381.47     60.78 o 
  -2   5   3     4023.03     4698.01     67.71 o 
  -1   5   3      446.58      383.11     49.85 o 
   0   5   3     3019.23     3294.97     71.48 o 
   1   5   3      121.62       71.11     41.90 o 
   2   5   3       78.35       44.78     22.22 o 
   3   5   3     1841.69     1633.70     44.60 o 
   4   5   3     1943.48     1989.77     66.04 o 
   5   5   3      673.31      610.19     40.14 o 
   6   5   3      283.35      260.69     37.94 o 
   7   5   3     3180.08     2849.18     67.09 o 
   8   5   3     1593.26     1352.88     70.34 o 
   9   5   3        2.50      -52.02     52.02 o 
  10   5   3       41.82       -1.68     55.25 o 
  11   5   3      733.34      693.36     86.20 o 
  12   5   3      106.51       -6.64     77.93 o 
  13   5   3      152.58      -84.14     84.14 o 
  14   5   3        8.89      -84.05     84.05 o 
  15   5   3       12.05      -36.92     95.56 o 
  16   5   3       31.89       -9.40    115.48 o 
 -15   6   3       33.87      -31.12    100.89 o 
 -14   6   3        2.96      -48.18     93.77 o 
 -13   6   3        9.33       31.69     89.94 o 
 -12   6   3       47.30       12.76     78.20 o 
 -11   6   3      283.88      159.88    108.91 o 
 -10   6   3       43.39       40.27     55.87 o 
  -9   6   3       26.07       22.31     60.17 o 
  -8   6   3      152.25       96.21     54.58 o 
  -7   6   3      516.61      489.45     45.52 o 
  -6   6   3       27.00       76.87     49.07 o 
  -5   6   3     2153.96     2324.10     68.15 o 
  -4   6   3     1248.13     1483.67     49.48 o 
  -3   6   3     1722.49     1588.58     46.30 o 
  -2   6   3     1141.65      993.42     47.20 o 
  -1   6   3     4434.69     4882.67     95.54 o 
   0   6   3     4216.00     4490.40     91.09 o 
   1   6   3      755.64      772.62     42.11 o 
   2   6   3       43.34       29.38     30.76 o 
   3   6   3       24.75       49.64     35.38 o 
   4   6   3      367.00      391.47     35.86 o 
   5   6   3      808.35      748.62     43.85 o 
   6   6   3       51.51      -30.59     38.34 o 
   7   6   3      935.07     1039.34     63.90 o 
   8   6   3        0.97       -1.88     53.54 o 
   9   6   3     1287.59     1351.98     76.65 o 
  10   6   3     1031.60     1127.64     88.74 o 
  11   6   3        0.97      -40.85     73.17 o 
  12   6   3      163.09      106.12     87.05 o 
  13   6   3      255.85      309.84    168.47 o 
  14   6   3        3.44      -44.69     95.53 o 
  15   6   3      223.84      181.81    105.15 o 
 -15   7   3      193.16      248.30    115.45 o 
 -14   7   3        0.43      -76.11     94.05 o 
 -13   7   3        3.03       89.53     90.70 o 
 -12   7   3        0.05      -29.67    137.22 o 
 -11   7   3        4.07        1.12     71.54 o 
 -10   7   3       30.51       42.47     61.62 o 
  -9   7   3     2641.60     2651.54     93.78 o 
  -8   7   3      558.15      522.34     61.51 o 
  -7   7   3     1133.06     1179.34     67.55 o 
  -6   7   3       23.77       -2.77     40.94 o 
  -5   7   3        1.83      -37.27     37.27 o 
  -4   7   3     3769.51     3923.73     75.66 o 
  -3   7   3      290.55      192.82     39.37 o 
  -2   7   3       58.66       51.34     35.31 o 
  -1   7   3      108.79      118.42     58.23 o 
   0   7   3      263.00      242.41     42.79 o 
   1   7   3     1763.47     1757.53     67.47 o 
   2   7   3     4489.63     4256.61     85.57 o 
   3   7   3     2401.87     2111.41     53.83 o 
   4   7   3     2693.51     2917.20     65.76 o 
   5   7   3      331.86      421.53     42.49 o 
   6   7   3       72.87       63.63     40.98 o 
   7   7   3      210.22      144.07     55.22 o 
   8   7   3     4771.72     4339.49    112.66 o 
   9   7   3     4145.15     4026.48    113.79 o 
  10   7   3      890.61      783.86     72.68 o 
  11   7   3       25.37       32.95     75.04 o 
  12   7   3     1606.79     1570.43    147.40 o 
  13   7   3        3.49       60.31     89.35 o 
  14   7   3      579.51      423.86    108.44 o 
  15   7   3       50.85       -8.78    122.14 o 
 -15   8   3        0.29       71.19    256.05 o 
 -14   8   3       93.51       94.47    119.88 o 
 -13   8   3        0.06       -7.44     89.51 o 
 -12   8   3       32.08      131.89     90.26 o 
 -11   8   3      259.76      177.51     84.19 o 
 -10   8   3     1602.55     1419.55     83.08 o 
  -9   8   3      444.80      423.73     62.16 o 
  -8   8   3     1239.20     1154.88     72.94 o 
  -7   8   3      861.22      826.82     63.34 o 
  -6   8   3        2.00        6.75     42.22 o 
  -5   8   3     4048.69     4243.01     85.25 o 
  -4   8   3       12.10       55.33     37.14 o 
  -3   8   3      170.67      147.60     39.28 o 
  -2   8   3     1426.92     1238.11     56.16 o 
  -1   8   3     2623.38     2829.89     86.33 o 
   0   8   3      890.61      480.66     52.69 o 
   1   8   3     8248.20     8284.05    121.83 o 
   2   8   3     7843.92     8066.42    125.67 o 
   3   8   3     2898.99     2796.27     65.89 o 
   4   8   3     1031.17     1026.10     48.20 o 
   5   8   3     3618.89     3525.92     77.76 o 
   6   8   3     1205.82     1172.22     67.82 o 
   7   8   3      769.78      757.11     82.73 o 
   8   8   3     2184.32     2146.35     91.63 o 
   9   8   3      295.24      420.27     71.12 o 
  10   8   3      550.95      570.05     73.21 o 
  11   8   3      880.05      771.52     94.84 o 
  12   8   3       83.66      158.58     90.28 o 
  13   8   3     2000.75     1948.92    290.29 o 
  14   8   3        0.17       -1.24    122.63 o 
  15   8   3      435.03      506.52    226.28 o 
 -14   9   3       29.46      -39.32    127.74 o 
 -13   9   3      175.35      191.61    128.56 o 
 -12   9   3      170.33       39.54    107.43 o 
 -11   9   3        1.72       85.20     85.02 o 
 -10   9   3        4.44       14.39     70.29 o 
  -9   9   3     1231.26     1467.33     98.58 o 
  -8   9   3       18.05      -53.68     68.32 o 
  -7   9   3       13.39      -24.18     65.14 o 
  -6   9   3     2802.59     2413.81     87.69 o 
  -5   9   3        1.91      -22.51     49.36 o 
  -4   9   3      584.26      551.76     55.87 o 
  -3   9   3       38.56      -54.20     54.20 o 
  -2   9   3        8.92       22.08     59.29 o 
  -1   9   3      509.51      520.89     58.44 o 
   0   9   3      297.69      334.45     53.37 o 
   1   9   3       22.07       20.86     53.69 o 
   2   9   3    10253.26    10234.57    196.60 o 
   3   9   3     4659.77     4106.13    125.03 o 
   4   9   3     3829.25     3984.98     98.70 o 
   5   9   3     2162.07     1948.18     86.81 o 
   6   9   3     1079.12     1005.15     68.73 o 
   7   9   3       44.61      -43.75     68.34 o 
   8   9   3      118.82       99.54     70.17 o 
   9   9   3      693.26      708.82     87.39 o 
  10   9   3      339.98      656.24    127.78 o 
  11   9   3      192.54      172.26    110.15 o 
  12   9   3      977.63      835.21    129.92 o 
  13   9   3      182.93       -0.76    121.50 o 
  14   9   3      842.45      696.65    159.96 o 
 -13  10   3        9.24     -123.73    123.73 o 
 -12  10   3      175.59      251.83    115.23 o 
 -11  10   3      726.73      611.83     98.23 o 
 -10  10   3        6.36      -14.35     80.66 o 
  -9  10   3      514.10      388.24    105.25 o 
  -8  10   3       89.83      106.15    207.67 o 
  -7  10   3      395.14      447.70    103.14 o 
  -6  10   3     3094.95     2591.51    112.95 o 
  -5  10   3      390.36      265.04    147.74 o 
  -4  10   3       89.86       70.00     65.90 o 
  -3  10   3      239.06       80.83     74.63 o 
  -2  10   3      322.82      249.65     66.76 o 
  -1  10   3     1663.28     1569.42     96.48 o 
   0  10   3      245.42      225.67     58.82 o 
   1  10   3     4158.04     4208.75    165.55 o 
   2  10   3       15.97      -54.89     97.50 o 
   3  10   3     2310.24     2216.78    103.51 o 
   4  10   3     3300.39     3144.69    118.98 o 
   5  10   3      657.55      632.01     77.86 o 
   6  10   3     2236.26     2022.34    102.98 o 
   7  10   3      212.41      216.89     98.68 o 
   8  10   3        1.46      -71.46     89.36 o 
   9  10   3     1338.50     1392.55    110.42 o 
  10  10   3      131.44      286.51     90.72 o 
  11  10   3      439.90      507.59     97.23 o 
  12  10   3      241.47      380.35    132.63 o 
  13  10   3      554.13      419.61    142.56 o 
 -13  11   3      357.31      187.57    199.48 o 
 -12  11   3      365.52      136.96    181.62 o 
 -11  11   3        6.01       81.86    113.16 o 
 -10  11   3      122.71      116.56    108.35 o 
  -9  11   3       40.68      -20.02    106.38 o 
  -8  11   3        2.44       52.01    104.64 o 
  -7  11   3      233.11      227.35    145.15 o 
  -6  11   3      125.74      166.07     74.51 o 
  -5  11   3      721.22      672.96     86.22 o 
  -4  11   3     2622.20     2437.82    148.57 o 
  -3  11   3       31.61      -40.60     70.20 o 
  -2  11   3      131.77      119.21     75.76 o 
  -1  11   3      997.87      923.34     96.69 o 
   0  11   3       16.17       48.37     61.03 o 
   1  11   3     1597.02     1386.56     93.58 o 
   2  11   3     1601.76     1708.21    102.12 o 
   3  11   3      242.31      296.78     76.01 o 
   4  11   3      109.89      133.24     74.94 o 
   5  11   3     1054.79      921.51     88.23 o 
   6  11   3      173.40      203.57     73.86 o 
   7  11   3     1112.10      773.79    145.89 o 
   8  11   3     1712.33     1761.59    143.45 o 
   9  11   3      172.43      181.69    115.78 o 
  10  11   3       85.13      152.10    116.83 o 
  11  11   3       13.41      370.36    326.02 o 
  12  11   3      184.88      364.72    197.99 o 
  13  11   3      200.22      230.74    206.93 o 
 -12  12   3      145.17        1.49    199.48 o 
 -11  12   3      501.36      320.27    253.82 o 
 -10  12   3       81.16      128.85    116.58 o 
  -9  12   3        3.52      220.14    110.22 o 
  -8  12   3       78.88       38.30    100.79 o 
  -7  12   3      105.47       61.85    100.40 o 
  -6  12   3      663.27      648.54     90.74 o 
  -5  12   3      959.60     1130.70     94.35 o 
  -4  12   3      697.63      761.78     88.57 o 
  -3  12   3     1669.12     1235.40     98.76 o 
  -2  12   3      554.23      550.17     87.34 o 
  -1  12   3       16.35       23.16     77.16 o 
   0  12   3      525.41      478.33     73.98 o 
   1  12   3     1300.45     1231.72    125.05 o 
   2  12   3     1812.97     1822.98    111.26 o 
   3  12   3      598.41      686.28     88.12 o 
   4  12   3     3284.24     2963.18    129.74 o 
   5  12   3     1292.34     1150.27     98.01 o 
   6  12   3      216.97      133.15    103.65 o 
   7  12   3     1648.00     1572.44    148.41 o 
   8  12   3        2.20      134.98    120.58 o 
   9  12   3      625.30      801.54    258.28 o 
  10  12   3      149.00      434.72    182.36 o 
  11  12   3       53.48       78.24    135.19 o 
  12  12   3       34.78     -187.57    187.57 o 
 -11  13   3      168.75      605.14    135.80 o 
 -10  13   3      374.45      627.40    151.84 o 
  -9  13   3      343.06      522.39    136.25 o 
  -8  13   3      114.40      175.09    131.75 o 
  -7  13   3      147.88      191.79    138.45 o 
  -6  13   3       59.82       81.88    106.32 o 
  -5  13   3     1443.45     1452.29    114.55 o 
  -4  13   3     1530.14     1452.09    109.71 o 
  -3  13   3     2569.49     2850.25    135.88 o 
  -2  13   3      177.02      189.93     83.81 o 
  -1  13   3      591.64      628.48     78.66 o 
   0  13   3      725.57      763.68     85.03 o 
   1  13   3       31.72       97.01     83.79 o 
   2  13   3     1599.17     1693.88    108.97 o 
   3  13   3     2596.72     2683.98    129.01 o 
   4  13   3        5.96       -4.90     81.25 o 
   5  13   3     1833.80     1610.04    108.99 o 
   6  13   3      234.49      162.46    110.51 o 
   7  13   3      327.82      295.79    266.47 o 
   8  13   3     2044.60     2169.23    169.59 o 
   9  13   3      608.71      773.33    136.17 o 
  10  13   3       12.14      -46.49    124.47 o 
  11  13   3      106.98      286.69    142.28 o 
 -10  14   3      180.72      288.29    140.95 o 
  -9  14   3       53.28      193.49    236.70 o 
  -8  14   3      123.09       81.10    125.23 o 
  -7  14   3      242.85      273.84    119.88 o 
  -6  14   3      128.13      286.68    120.38 o 
  -5  14   3      211.51      238.37     96.51 o 
  -4  14   3     3175.12     3015.99    142.71 o 
  -3  14   3      348.59      307.82     89.25 o 
  -2  14   3     1039.41      900.17    102.77 o 
  -1  14   3      511.05      429.16    112.72 o 
   0  14   3       15.85       74.75     82.80 o 
   1  14   3      248.47      292.22     90.50 o 
   2  14   3      592.75      438.43     98.14 o 
   3  14   3      326.02      311.74     90.52 o 
   4  14   3     2452.43     2306.93    130.10 o 
   5  14   3        4.07      123.88    118.52 o 
   6  14   3      556.07      474.96    175.66 o 
   7  14   3     1481.75     1662.10    163.82 o 
   8  14   3       62.72      219.29    128.95 o 
   9  14   3      301.23      305.51    143.23 o 
  10  14   3      363.02      465.01    145.56 o 
  -9  15   3       49.33       76.01    152.83 o 
  -8  15   3       35.94      -74.71    122.82 o 
  -7  15   3       24.05      139.85    130.87 o 
  -6  15   3       27.92     -120.18    120.18 o 
  -5  15   3      412.21      267.19    144.38 o 
  -4  15   3      263.57      182.56    118.70 o 
  -3  15   3     2058.87     1867.13    132.77 o 
  -2  15   3      460.25      544.64    100.45 o 
  -1  15   3       62.07      -10.68     90.61 o 
   0  15   3      273.80      335.62     94.74 o 
   1  15   3        8.87      -37.14     89.18 o 
   2  15   3      185.93      264.91     94.99 o 
   3  15   3     1536.83     1406.65    117.67 o 
   4  15   3       38.63       93.70     95.24 o 
   5  15   3      193.66      199.35    168.22 o 
   6  15   3      403.22      484.19    134.54 o 
   7  15   3       17.07        0.09    133.95 o 
   8  15   3     1258.72     1330.57    173.16 o 
   9  15   3      115.44      355.83    152.93 o 
  -7  16   3       13.67       -1.39    146.63 o 
  -6  16   3       38.14       17.40    176.41 o 
  -5  16   3      219.82      125.54    161.52 o 
  -4  16   3      353.88      382.69    117.57 o 
  -3  16   3       92.71       47.84    113.73 o 
  -2  16   3       13.14      113.81    102.94 o 
  -1  16   3      341.27      404.13    199.14 o 
   0  16   3      341.27      298.57    159.81 o 
   1  16   3      225.61      439.90    105.07 o 
   2  16   3       20.25      -11.09     97.49 o 
   3  16   3      123.01       10.18    101.17 o 
   4  16   3       93.05      108.66    105.53 o 
   5  16   3       73.69     -102.85    164.50 o 
   6  16   3        1.70        4.14    140.68 o 
   7  16   3      657.38      803.74    156.80 o 
  -5  17   3       20.74       89.21    146.82 o 
  -4  17   3      185.28      451.73    191.29 o 
  -3  17   3      217.88      275.72    112.40 o 
  -2  17   3       25.03     -108.94    108.94 o 
  -1  17   3        5.75     -113.30    180.87 o 
   0  17   3      350.99      273.09    149.61 o 
   1  17   3        6.86       56.35    106.13 o 
   2  17   3      393.63      505.37    115.26 o 
   3  17   3      211.66      396.30    172.01 o 
   4  17   3        1.44      158.91    137.81 o 
   5  17   3       26.19       55.86    163.15 o 
 -16   0   4       26.79      -72.94    178.64 o 
 -15   0   4      138.15      -69.97    162.27 o 
 -14   0   4      236.31      -17.86    154.82 o 
 -13   0   4      135.55      -83.37    136.96 o 
 -12   0   4       82.60       84.85    139.94 o 
 -11   0   4     1791.11     1503.56    180.13 o 
 -10   0   4      617.03      625.24    136.96 o 
  -9   0   4     1942.44     1872.75    162.27 o 
  -8   0   4     7102.89     6940.19    262.01 o 
  -7   0   4     7970.37     8215.57    157.98 o 
  -6   0   4    11007.08    10321.82    194.27 o 
  -5   0   4    14618.27    14982.73    223.55 o 
  -4   0   4    18239.05    19266.17    322.30 o 
  -3   0   4    25209.68    27173.47    340.98 o 
  -2   0   4    12398.97    12736.49    181.62 o 
  -1   0   4      733.98      717.17     37.72 o 
   0   0   4     6106.40     5703.10    141.42 o 
   1   0   4      396.04      454.04     44.66 o 
   2   0   4     3374.00     3267.63     99.74 o 
   3   0   4     7383.65     7285.56    168.22 o 
   4   0   4     6926.77     7163.69    128.05 o 
   5   0   4      998.96     1220.16     56.45 o 
   6   0   4       45.77       22.70     46.89 o 
   7   0   4      242.58      247.41     47.05 o 
   8   0   4     3509.24     3451.83     95.18 o 
   9   0   4        0.33       72.94    107.18 o 
  10   0   4     6265.87     5898.12    270.94 o 
  11   0   4     9780.96     9159.80    357.28 o 
  12   0   4     1809.84     1475.27    181.62 o 
  13   0   4       28.61      -69.97    139.94 o 
  14   0   4      101.37      -72.94    142.91 o 
  15   0   4      676.70      623.75    192.04 o 
  16   0   4       53.08       58.06    202.46 o 
 -16   1   4      687.72      772.35    149.20 o 
 -15   1   4      182.67      297.42    188.32 o 
 -14   1   4       18.28       32.08    106.84 o 
 -13   1   4      611.42      668.87    118.34 o 
 -12   1   4     1674.73     1565.42    132.62 o 
 -11   1   4      505.93      328.25     96.84 o 
 -10   1   4      881.07      750.20    104.07 o 
  -9   1   4       52.89       19.78    103.96 o 
  -8   1   4      238.59      266.71     49.82 o 
  -7   1   4     4440.72     4503.91     76.72 o 
  -6   1   4     1259.37     1332.99     49.21 o 
  -5   1   4     6061.11     6094.01     85.52 o 
  -4   1   4    13633.97    14667.94    140.08 o 
  -3   1   4    11197.26    11167.26    106.79 o 
  -2   1   4    16726.69    17338.15    162.06 o 
  -1   1   4      477.59      790.23     26.90 o 
   0   1   4     4193.85     5229.83     93.16 o 
   1   1   4    16457.76    16902.46    259.77 o 
   2   1   4    23482.80    24131.33    489.77 o 
   3   1   4      165.39      135.62     27.70 o 
   4   1   4        1.10      -24.49     24.49 o 
   5   1   4    15333.42    16616.44    171.09 o 
   6   1   4       52.45      107.11     29.33 o 
   7   1   4     1498.27     1362.45     45.01 o 
   8   1   4      308.38      363.17     66.30 o 
   9   1   4     2794.82     2815.95    132.03 o 
  10   1   4     1804.17     1661.64    129.51 o 
  11   1   4     4997.47     5520.51    198.42 o 
  12   1   4      441.67      417.92    100.91 o 
  13   1   4     3353.08     3345.57    176.81 o 
  14   1   4      126.86      -50.73    109.34 o 
  15   1   4       13.76     -122.06    122.06 o 
  16   1   4      703.81      539.21    138.76 o 
 -16   2   4      100.73      200.08    107.01 o 
 -15   2   4        7.00      108.62     93.71 o 
 -14   2   4     1396.04     1319.30    112.51 o 
 -13   2   4       56.67       19.30     80.28 o 
 -12   2   4       57.07      -27.18     96.01 o 
 -11   2   4       70.45       63.39     90.45 o 
 -10   2   4     1009.46     1157.03    110.85 o 
  -9   2   4      112.35       85.63     81.22 o 
  -8   2   4     1180.27      998.08     54.07 o 
  -7   2   4      591.96      496.11     33.24 o 
  -6   2   4      102.64       99.90     47.92 o 
  -5   2   4       98.36       74.79     26.01 o 
  -4   2   4      711.89      767.30     31.37 o 
  -3   2   4      937.44     1123.58     35.02 o 
  -2   2   4    49940.75    52963.80    387.89 o 
  -1   2   4      495.32      499.37     25.73 o 
   0   2   4      627.85      911.23     45.75 o 
   1   2   4    14736.90    15928.44    219.73 o 
   2   2   4     6286.33     6576.20    102.64 o 
   3   2   4     6680.76     6508.58    105.29 o 
   4   2   4    33152.59    34832.36    308.63 o 
   5   2   4     2409.29     2271.56     54.06 o 
   6   2   4      981.14      747.65     41.26 o 
   7   2   4      698.51      770.12     36.98 o 
   8   2   4     4206.37     4403.79    109.26 o 
   9   2   4      800.25      726.36     63.14 o 
  10   2   4     1766.34     1507.61    113.13 o 
  11   2   4      483.56      519.40    112.39 o 
  12   2   4     4486.61     4236.49    230.74 o 
  13   2   4        0.64      -98.11     99.44 o 
  14   2   4       42.10      111.00    108.64 o 
  15   2   4      313.61      491.57    135.60 o 
  16   2   4      356.91      272.44    130.98 o 
 -16   3   4       44.54       47.69    136.16 o 
 -15   3   4       81.85      191.58     97.95 o 
 -14   3   4       10.94      -78.82     82.57 o 
 -13   3   4      588.58      778.74    123.20 o 
 -12   3   4      296.74      223.06     75.71 o 
 -11   3   4       71.74      -32.81     68.94 o 
 -10   3   4       53.72      109.94     77.25 o 
  -9   3   4       13.20       -3.60     45.72 o 
  -8   3   4     1056.03      991.92     60.59 o 
  -7   3   4     2974.11     3037.78     63.21 o 
  -6   3   4      944.74      868.96     40.33 o 
  -5   3   4       29.39       38.14     28.84 o 
  -4   3   4      177.13      113.05     25.22 o 
  -3   3   4     2323.81     2623.76     49.52 o 
  -2   3   4      211.60      165.38     25.10 o 
  -1   3   4    27251.42    28564.41    304.75 o 
   0   3   4     2636.31     2599.38     53.58 o 
   1   3   4      427.92      451.47     38.37 o 
   2   3   4        2.92       27.87     29.50 o 
   3   3   4     7833.36     8055.68    100.44 o 
   4   3   4     2963.53     3340.73     62.94 o 
   5   3   4     4173.93     4169.56     74.39 o 
   6   3   4      335.49      335.64     54.78 o 
   7   3   4     4644.92     4554.44     87.84 o 
   8   3   4      628.54      727.68     61.77 o 
   9   3   4      443.31      570.02     64.18 o 
  10   3   4     1944.47     2072.81    126.30 o 
  11   3   4     2418.77     2184.28    149.61 o 
  12   3   4       22.72       88.56     95.97 o 
  13   3   4      264.06      262.70    111.02 o 
  14   3   4      376.77      310.81    240.42 o 
  15   3   4       87.17      133.76    125.67 o 
  16   3   4      409.02      363.24    136.84 o 
 -16   4   4      100.50       56.48    129.50 o 
 -15   4   4        2.79     -132.09    132.19 o 
 -14   4   4       82.77        1.48     93.52 o 
 -13   4   4     1329.53     1279.69    107.08 o 
 -12   4   4      292.46      223.85    174.17 o 
 -11   4   4     2417.15     2491.64    116.14 o 
 -10   4   4     1130.65     1006.54     69.11 o 
  -9   4   4      107.66       59.18     50.17 o 
  -8   4   4     2109.09     2135.89     74.84 o 
  -7   4   4      624.87      725.14     41.91 o 
  -6   4   4      234.58      319.41     36.56 o 
  -5   4   4     5429.21     5897.60     86.56 o 
  -4   4   4       88.34      196.10     30.37 o 
  -3   4   4     2376.99     2478.61     51.47 o 
  -2   4   4     1233.80     1316.65     37.52 o 
  -1   4   4     4637.42     5023.81     78.71 o 
   0   4   4      561.90      656.43     38.28 o 
   1   4   4       94.72      106.82     33.66 o 
   2   4   4     4904.20     4780.44     66.11 o 
   3   4   4       59.12       81.66     24.70 o 
   4   4   4     3131.67     2998.86     63.65 o 
   5   4   4        6.10      -37.39     37.39 o 
   6   4   4     3430.03     3332.88     72.20 o 
   7   4   4      292.19      353.73     49.64 o 
   8   4   4      442.44      483.80     65.96 o 
   9   4   4      603.18      579.71     67.70 o 
  10   4   4       91.87      179.55     92.07 o 
  11   4   4       21.23      -41.44    105.70 o 
  12   4   4     1045.78      953.18    118.39 o 
  13   4   4      132.70      -25.65    101.58 o 
  14   4   4      161.67      110.42    170.45 o 
  15   4   4      552.78      277.94    124.58 o 
  16   4   4      112.82      150.38    149.38 o 
 -16   5   4        2.44      148.68    113.66 o 
 -15   5   4       35.43       16.00     94.52 o 
 -14   5   4      417.75      274.80     96.83 o 
 -13   5   4       20.86       52.98     82.67 o 
 -12   5   4     1246.40     1074.65     95.49 o 
 -11   5   4     1175.48     1042.22     93.27 o 
 -10   5   4     2369.44     2080.70     89.28 o 
  -9   5   4      961.37     1030.50     67.83 o 
  -8   5   4       90.81       48.63     46.44 o 
  -7   5   4     4416.60     4164.71     81.45 o 
  -6   5   4     6052.36     5828.14     93.65 o 
  -5   5   4       12.91      -31.42     31.42 o 
  -4   5   4     9272.70     9029.09    111.78 o 
  -3   5   4     8212.38     8212.85    101.01 o 
  -2   5   4     6337.51     7379.64     90.44 o 
  -1   5   4    31437.15    32418.92    288.81 o 
   0   5   4      633.34      631.96     42.17 o 
   1   5   4     9629.71    10215.58    203.09 o 
   2   5   4     6739.69     6613.11     83.47 o 
   3   5   4     3900.61     4039.56     66.45 o 
   4   5   4        4.64        6.45     29.05 o 
   5   5   4    12940.53    12440.81    167.32 o 
   6   5   4       16.97       15.04     33.36 o 
   7   5   4     5455.26     5350.64     91.17 o 
   8   5   4       78.07      -15.33     58.61 o 
   9   5   4     1152.61     1124.09     83.12 o 
  10   5   4      454.40      475.22     87.29 o 
  11   5   4     2696.96     2416.60    142.28 o 
  12   5   4      121.74      196.34    100.42 o 
  13   5   4      427.57      459.48     91.31 o 
  14   5   4       77.66       26.57     92.56 o 
  15   5   4      804.51      904.21    114.86 o 
  16   5   4      688.44      745.37    130.44 o 
 -15   6   4       75.29      167.71    102.38 o 
 -14   6   4       74.30       14.55     93.56 o 
 -13   6   4      677.12      690.71    100.14 o 
 -12   6   4     1485.02     1374.67    108.60 o 
 -11   6   4     1936.55     1973.54    112.33 o 
 -10   6   4     2127.80     2022.27    102.90 o 
  -9   6   4      402.99      321.32     58.59 o 
  -8   6   4     2458.56     2438.82     87.02 o 
  -7   6   4      124.16      100.60     40.55 o 
  -6   6   4     1152.02     1181.64     52.39 o 
  -5   6   4      786.94      719.74     43.99 o 
  -4   6   4     5293.51     4934.95     82.28 o 
  -3   6   4      168.86       64.83     29.85 o 
  -2   6   4    36632.89    39380.02    292.50 o 
  -1   6   4     1386.76     1356.38     45.48 o 
   0   6   4     8642.05     9316.51    136.39 o 
   1   6   4      308.56      252.94     33.16 o 
   2   6   4     2490.25     2528.70     51.57 o 
   3   6   4     1160.96     1156.77     41.39 o 
   4   6   4     4563.48     4178.48     75.66 o 
   5   6   4     1521.88     1480.95     78.03 o 
   6   6   4    20788.02    20820.09    210.29 o 
   7   6   4       52.12      -14.56     48.09 o 
   8   6   4     5379.39     4975.54    117.00 o 
   9   6   4      197.09      205.26     67.25 o 
  10   6   4     2443.34     2337.43     96.14 o 
  11   6   4       22.19        0.69     95.95 o 
  12   6   4     2321.01     2328.84    133.47 o 
  13   6   4      282.21      256.90     91.30 o 
  14   6   4      962.26     1061.23    114.06 o 
  15   6   4      148.63      203.94    115.90 o 
 -15   7   4       63.45      246.56    109.75 o 
 -14   7   4      284.96      301.47    102.52 o 
 -13   7   4      391.57      312.43     95.22 o 
 -12   7   4      508.23      431.60     88.42 o 
 -11   7   4      288.43      166.07     79.01 o 
 -10   7   4      821.52      883.30    130.79 o 
  -9   7   4      360.50      482.71     62.65 o 
  -8   7   4       46.32      -47.42     50.74 o 
  -7   7   4      304.46      181.33     51.43 o 
  -6   7   4     3618.80     3450.54     80.42 o 
  -5   7   4     3255.18     3321.20     74.07 o 
  -4   7   4     1818.08     1693.05     54.53 o 
  -3   7   4     7517.10     7807.07    103.70 o 
  -2   7   4      475.36      452.01     38.97 o 
  -1   7   4    27008.83    27080.92    247.42 o 
   0   7   4      119.22      193.23     41.19 o 
   1   7   4     3285.62     3089.83     70.41 o 
   2   7   4       30.89       33.75     27.37 o 
   3   7   4     3931.36     3731.79     70.32 o 
   4   7   4     2080.22     2223.32     60.36 o 
   5   7   4     8078.62     7799.43    113.19 o 
   6   7   4     1099.23     1076.62     54.07 o 
   7   7   4     8513.82     8714.76    152.44 o 
   8   7   4      148.68      109.75     59.03 o 
   9   7   4     1272.61     1336.04     79.62 o 
  10   7   4      800.90      672.43     75.03 o 
  11   7   4     1204.74     1268.15    102.33 o 
  12   7   4       19.49       91.73     90.46 o 
  13   7   4     1279.55     1395.50    116.46 o 
  14   7   4       33.20       11.78     95.06 o 
  15   7   4      462.29      441.93    166.72 o 
 -15   8   4       72.20       -2.86    337.18 o 
 -14   8   4       29.24      198.29    136.80 o 
 -13   8   4      471.64      490.58     94.01 o 
 -12   8   4      392.03      514.58     96.99 o 
 -11   8   4      379.27      571.47     89.49 o 
 -10   8   4      161.86      151.15     65.66 o 
  -9   8   4       62.49       33.96     63.17 o 
  -8   8   4        4.39      -19.30     53.85 o 
  -7   8   4      296.97      231.34     54.37 o 
  -6   8   4      596.49      635.07     50.44 o 
  -5   8   4     2067.34     2102.22     65.13 o 
  -4   8   4        8.03        6.84     56.18 o 
  -3   8   4     3517.53     3744.99     82.23 o 
  -2   8   4      620.78      561.60     42.75 o 
  -1   8   4      482.41      499.82     41.06 o 
   0   8   4      447.56      566.04     52.59 o 
   1   8   4       62.56       37.42     34.96 o 
   2   8   4      622.91      544.70     48.98 o 
   3   8   4        7.71      -32.30     34.65 o 
   4   8   4     1459.48     1375.52     53.65 o 
   5   8   4      206.16      124.15     49.51 o 
   6   8   4     3223.75     3267.74     80.83 o 
   7   8   4       78.31       21.76     54.96 o 
   8   8   4     1272.44     1105.91     71.01 o 
   9   8   4        4.40       72.17     63.26 o 
  10   8   4       23.77       -1.20     79.93 o 
  11   8   4      322.06      379.46    124.53 o 
  12   8   4     1220.10     1124.42    106.82 o 
  13   8   4       99.36      -32.45    113.16 o 
  14   8   4        4.31      -64.89    126.96 o 
 -14   9   4        5.53      -52.87    132.85 o 
 -13   9   4       30.09       -7.92    126.45 o 
 -12   9   4      391.97      290.14    114.22 o 
 -11   9   4       11.11      -41.96     81.68 o 
 -10   9   4      337.69      260.20     82.65 o 
  -9   9   4      313.62      284.66     77.97 o 
  -8   9   4      105.11       63.29     72.11 o 
  -7   9   4      942.46      984.85     83.33 o 
  -6   9   4      569.71      620.23     65.54 o 
  -5   9   4       20.82       15.08     51.15 o 
  -4   9   4      428.24      380.12     56.00 o 
  -3   9   4      218.00      171.61     61.53 o 
  -2   9   4     1320.25     1472.70     72.46 o 
  -1   9   4     4351.32     4371.67    110.84 o 
   0   9   4      474.87      465.61     56.06 o 
   1   9   4     1754.22     1636.21     98.29 o 
   2   9   4       28.70      -14.50     58.36 o 
   3   9   4     1153.07     1016.17     76.72 o 
   4   9   4      608.81      583.80     75.42 o 
   5   9   4       15.70       -3.10     50.12 o 
   6   9   4      634.77      562.82     61.80 o 
   7   9   4      101.25      120.66     71.61 o 
   8   9   4      418.42      427.26     85.29 o 
   9   9   4       32.05      -14.66     78.38 o 
  10   9   4       24.38      175.08     99.16 o 
  11   9   4      905.16      760.93    138.36 o 
  12   9   4        1.01      -13.65    120.44 o 
  13   9   4       15.24       43.62    131.03 o 
  14   9   4        2.55     -136.25    136.25 o 
 -13  10   4       21.71      111.25    135.19 o 
 -12  10   4        2.27      -66.25    154.82 o 
 -11  10   4      410.91      490.20     96.03 o 
 -10  10   4       54.56      -41.54     77.07 o 
  -9  10   4      367.59      476.86    106.21 o 
  -8  10   4      300.08      163.98     88.16 o 
  -7  10   4      354.57      171.97     92.30 o 
  -6  10   4     1062.11      951.98    115.97 o 
  -5  10   4       10.23        2.38     62.82 o 
  -4  10   4       13.04      -48.06     61.23 o 
  -3  10   4      367.94      380.17     70.84 o 
  -2  10   4      933.85      924.94    100.94 o 
  -1  10   4      426.77      468.35     97.98 o 
   0  10   4      303.01      327.17     60.52 o 
   1  10   4      649.90      562.96     77.95 o 
   2  10   4     2688.33     2495.32    105.66 o 
   3  10   4      136.50      120.58     61.45 o 
   4  10   4     1774.56     1708.96     95.96 o 
   5  10   4       86.48       46.41     94.80 o 
   6  10   4     1293.08     1122.70     94.79 o 
   7  10   4       68.18      -42.15     93.05 o 
   8  10   4       87.64       68.70    146.63 o 
   9  10   4        5.03       86.81     84.84 o 
  10  10   4     2092.95     1963.64    135.42 o 
  11  10   4       13.91      -59.82    142.17 o 
  12  10   4      825.06      751.42    142.40 o 
  13  10   4        7.16       14.98    202.46 o 
 -13  11   4      130.18      133.98    190.55 o 
 -12  11   4      318.56      437.67    199.48 o 
 -11  11   4       30.82      105.76    115.78 o 
 -10  11   4      526.95      475.11    112.30 o 
  -9  11   4        1.77      -93.30    106.59 o 
  -8  11   4     2661.91     2297.59    230.00 o 
  -7  11   4     3610.11     3717.99    178.46 o 
  -6  11   4     1546.73     1666.80    105.10 o 
  -5  11   4     2804.51     2910.20    126.31 o 
  -4  11   4      230.77      206.30     74.29 o 
  -3  11   4       85.59      -26.72     68.95 o 
  -2  11   4       84.68       26.78     68.47 o 
  -1  11   4       96.71      131.07     96.24 o 
   0  11   4     7015.70     6840.71    193.60 o 
   1  11   4     1718.28     1596.68    103.67 o 
   2  11   4      789.14      675.73     82.62 o 
   3  11   4     4336.91     3855.22    135.37 o 
   4  11   4     1222.42     1090.95     87.68 o 
   5  11   4     3950.19     3689.80    133.39 o 
   6  11   4       86.32      164.89     72.78 o 
   7  11   4      125.96      204.26    101.54 o 
   8  11   4        0.70      126.41    112.07 o 
   9  11   4     1537.00     1528.89    141.09 o 
  10  11   4       82.98      -34.05    109.36 o 
  11  11   4     1197.95     1563.79    189.06 o 
  12  11   4        1.91      -10.42    183.11 o 
  13  11   4      475.08      702.65    239.68 o 
 -12  12   4      108.65      132.49    202.46 o 
 -11  12   4      557.58      644.29    151.10 o 
 -10  12   4       48.95       22.00    113.63 o 
  -9  12   4     1316.44     1231.10    141.09 o 
  -8  12   4      408.32      229.53    106.19 o 
  -7  12   4     2323.63     2130.20    151.19 o 
  -6  12   4     2484.30     2487.09    125.94 o 
  -5  12   4     1007.50      992.62     97.12 o 
  -4  12   4     1787.89     1916.95    113.97 o 
  -3  12   4      597.30      622.70     88.69 o 
  -2  12   4      580.18      614.57     86.15 o 
  -1  12   4     1871.91     1886.79    123.55 o 
   0  12   4      260.32      416.96     72.51 o 
   1  12   4     1335.96     1340.73     97.40 o 
   2  12   4     2166.85     2102.85    154.89 o 
   3  12   4     1433.47     1305.69    100.35 o 
   4  12   4     1034.47      913.96     91.65 o 
   5  12   4      120.00      120.96     75.21 o 
   6  12   4      334.20      278.67    114.97 o 
   7  12   4      353.30      348.95    118.35 o 
   8  12   4      124.02      166.42    111.04 o 
   9  12   4       26.78       41.10    114.22 o 
  10  12   4     1110.15     1355.41    149.01 o 
  11  12   4       40.14      163.01    132.63 o 
  12  12   4      653.99      744.34    239.68 o 
 -11  13   4        3.91      -69.81    132.10 o 
 -10  13   4      431.66      253.89    224.79 o 
  -9  13   4        1.81       12.64    113.60 o 
  -8  13   4     1038.60     1299.12    264.98 o 
  -7  13   4     1051.35     1035.64    138.76 o 
  -6  13   4      940.92      957.04    135.19 o 
  -5  13   4      637.93      792.30     95.59 o 
  -4  13   4      878.16     1085.42    218.64 o 
  -3  13   4      443.09      372.79     88.72 o 
  -2  13   4     1329.33     1411.18    106.94 o 
  -1  13   4       96.07       43.46     95.53 o 
   0  13   4     1906.48     1832.94     98.45 o 
   1  13   4      801.76      668.09     87.98 o 
   2  13   4      438.26      315.12     81.59 o 
   3  13   4     1457.50     1448.73    159.94 o 
   4  13   4       34.09      189.67     79.31 o 
   5  13   4      511.43      604.25    124.88 o 
   6  13   4      160.57      234.76    125.63 o 
   7  13   4      309.19      490.43    122.55 o 
   8  13   4      325.39      463.21    140.87 o 
   9  13   4      578.43     1123.87    407.15 o 
  10  13   4        3.85       45.51    128.87 o 
  11  13   4      750.69      941.64    289.55 o 
 -10  14   4        3.87      -20.65    143.45 o 
  -9  14   4      291.82      351.94    209.16 o 
  -8  14   4        1.58      -22.69    127.36 o 
  -7  14   4      247.62      450.27    291.78 o 
  -6  14   4      595.88      692.79    126.96 o 
  -5  14   4       90.82      300.36     99.92 o 
  -4  14   4      294.65      301.36     90.42 o 
  -3  14   4        3.99       15.14    181.12 o 
  -2  14   4        2.80      102.03     86.43 o 
  -1  14   4      197.96      177.24     88.31 o 
   0  14   4      462.34      486.71     93.71 o 
   1  14   4      375.95      414.08    130.83 o 
   2  14   4      285.90      289.93     89.66 o 
   3  14   4        5.51       24.13     86.49 o 
   4  14   4      470.97      417.54     91.14 o 
   5  14   4        8.52      229.68    148.87 o 
   6  14   4      101.81      203.00    118.14 o 
   7  14   4       35.59       95.84    216.60 o 
   8  14   4      241.16       18.96    126.76 o 
   9  14   4       17.31     -192.33    244.89 o 
  10  14   4       70.20      209.38    144.60 o 
  -9  15   4        5.71       45.53    131.53 o 
  -8  15   4        5.13      -67.73    136.84 o 
  -7  15   4        1.11     -174.17    174.17 o 
  -6  15   4      161.76       38.02    148.12 o 
  -5  15   4       69.77       52.46     93.09 o 
  -4  15   4       86.56      220.63    100.64 o 
  -3  15   4      306.32      375.73     99.80 o 
  -2  15   4        6.13      -11.97     97.41 o 
  -1  15   4       55.98       53.77    128.12 o 
   0  15   4       55.39       -4.14     87.34 o 
   1  15   4       72.51       16.18    144.87 o 
   2  15   4       23.16       43.78     88.98 o 
   3  15   4      314.14      396.17    115.83 o 
   4  15   4      263.53      197.33     97.40 o 
   5  15   4      234.05      346.33    127.32 o 
   6  15   4        5.89       13.37    431.71 o 
   7  15   4       82.20       53.09    130.00 o 
   8  15   4      112.80      324.15    146.62 o 
   9  15   4       21.31      -69.96    233.72 o 
  -7  16   4       82.44      314.75    140.63 o 
  -6  16   4        0.92       59.55    140.00 o 
  -5  16   4      200.67      306.55    223.30 o 
  -4  16   4      262.04      334.66    107.94 o 
  -3  16   4      209.97      139.34    103.34 o 
  -2  16   4      232.86       -9.77     97.02 o 
  -1  16   4       38.89      136.26    116.83 o 
   0  16   4      238.72      370.25    105.39 o 
   1  16   4       66.59       31.90    133.18 o 
   2  16   4        2.87      -55.78     93.73 o 
   3  16   4      219.49      183.87    110.10 o 
   4  16   4      152.99      158.24     97.59 o 
   5  16   4      333.54      571.68    152.36 o 
   6  16   4      151.81      330.72    149.38 o 
   7  16   4        5.77       48.54    143.61 o 
  -5  17   4      109.82      -30.02    148.08 o 
  -4  17   4      555.98     1008.97    153.77 o 
  -3  17   4      544.35      679.74    117.63 o 
  -2  17   4      407.95      447.32    119.58 o 
  -1  17   4      659.47      618.50    216.60 o 
   0  17   4      137.56      172.30    132.26 o 
   1  17   4        5.31      -91.54    105.78 o 
   2  17   4       63.68       62.69    162.77 o 
   3  17   4      399.88      498.47    120.13 o 
   4  17   4      987.24     1006.53    182.85 o 
   5  17   4      249.09      118.46    368.45 o 
 -16   1   5       36.15     -113.12    142.61 o 
 -15   1   5       11.87       80.44    119.47 o 
 -14   1   5       47.65      184.95    108.85 o 
 -13   1   5     1330.14     1374.51    134.21 o 
 -12   1   5       24.13       64.09     96.28 o 
 -11   1   5       92.55       53.82     90.00 o 
 -10   1   5     1671.27     1565.87    121.17 o 
  -9   1   5      128.08      100.46     60.17 o 
  -8   1   5      574.20      604.39     58.87 o 
  -7   1   5      329.98      199.18     35.79 o 
  -6   1   5      341.88      307.87     32.45 o 
  -5   1   5      618.40      773.19     34.19 o 
  -4   1   5     1468.26     1351.25     37.85 o 
  -3   1   5      382.27      394.50     26.64 o 
  -2   1   5      192.79      184.94     23.63 o 
  -1   1   5     2493.96     2457.82     56.14 o 
   0   1   5    24464.36    25738.04    329.00 o 
   1   1   5    20518.92    21303.04    371.42 o 
   2   1   5      435.44      441.08     43.61 o 
   3   1   5      328.89      413.46     45.01 o 
   4   1   5     3273.40     3511.46     63.71 o 
   5   1   5        6.67        2.95     27.92 o 
   6   1   5     5972.13     6205.99     93.11 o 
   7   1   5     2920.02     2949.08     64.86 o 
   8   1   5     2541.51     2586.92     63.24 o 
   9   1   5     1653.48     1412.45    174.92 o 
  10   1   5      668.99      625.11     97.33 o 
  11   1   5      743.81      715.13    103.68 o 
  12   1   5       12.41      -53.55    164.50 o 
  13   1   5       29.78      116.05    171.20 o 
  14   1   5     1077.55      946.10    130.48 o 
  15   1   5        6.29       90.48    126.11 o 
  16   1   5      226.29      239.81    219.58 o 
 -16   2   5       17.46     -108.18    143.66 o 
 -15   2   5       26.33      -29.74     92.95 o 
 -14   2   5       65.86      173.11    102.91 o 
 -13   2   5       25.41       60.70     80.68 o 
 -12   2   5       30.45       21.23     91.84 o 
 -11   2   5      972.96      946.39    116.24 o 
 -10   2   5      178.07      131.54     64.63 o 
  -9   2   5      426.61      439.40     51.55 o 
  -8   2   5     1089.91     1056.53     55.74 o 
  -7   2   5      102.06       71.18     31.18 o 
  -6   2   5       75.30        6.80     28.52 o 
  -5   2   5      583.94      690.74     33.12 o 
  -4   2   5      779.91      810.93     35.92 o 
  -3   2   5     1796.83     1950.69     43.32 o 
  -2   2   5     4253.03     4650.45    105.08 o 
  -1   2   5      858.64      911.93     42.81 o 
   0   2   5       80.81       98.82     37.43 o 
   1   2   5    20360.96    21550.57    364.73 o 
   2   2   5      938.54      953.70    119.09 o 
   3   2   5     3252.11     3157.54     59.00 o 
   4   2   5     1414.00     1501.42     45.88 o 
   5   2   5     7712.67     8069.29    109.68 o 
   6   2   5     3476.89     3478.58    101.42 o 
   7   2   5     1553.77     1655.43     69.83 o 
   8   2   5     1676.97     1448.80     48.05 o 
   9   2   5       38.23       48.44     99.14 o 
  10   2   5      325.97      175.11     86.69 o 
  11   2   5      159.21       41.31    133.98 o 
  12   2   5      104.91        4.19    105.70 o 
  13   2   5      578.25      484.87    127.28 o 
  14   2   5        3.10      -50.85    110.29 o 
  15   2   5      602.37      690.24    141.98 o 
  16   2   5       20.19       -1.70    272.43 o 
 -16   3   5       27.75       49.00    128.31 o 
 -15   3   5        4.16      -13.28     95.18 o 
 -14   3   5       85.41      209.52     93.03 o 
 -13   3   5       11.70       33.37     98.10 o 
 -12   3   5       77.31       85.78     77.33 o 
 -11   3   5      932.76      843.15     98.38 o 
 -10   3   5     1744.44     1887.01     98.68 o 
  -9   3   5     1164.42     1178.04     64.37 o 
  -8   3   5      340.56      353.52     46.60 o 
  -7   3   5      295.87      241.73     34.40 o 
  -6   3   5      117.04      113.64     31.61 o 
  -5   3   5     2699.02     2950.40     59.15 o 
  -4   3   5     3209.64     2973.74     57.11 o 
  -3   3   5      998.23     1028.20     36.68 o 
  -2   3   5     2062.85     2043.83     44.81 o 
  -1   3   5       60.83       32.01     31.19 o 
   0   3   5     6352.73     6138.74    132.41 o 
   1   3   5     3584.89     3869.20     76.01 o 
   2   3   5     7336.17     7700.90    187.57 o 
   3   3   5      530.44      537.69     33.74 o 
   4   3   5     2911.76     3416.37     66.78 o 
   5   3   5      222.99      244.04     34.71 o 
   6   3   5      962.05     1201.95     50.40 o 
   7   3   5     1953.53     1965.70     58.32 o 
   8   3   5       91.88      149.89     52.56 o 
   9   3   5      298.67      191.08     80.13 o 
  10   3   5     1731.96     1747.34    120.25 o 
  11   3   5     1615.76     1365.81    122.05 o 
  12   3   5      400.60      215.18     98.08 o 
  13   3   5       44.74      113.21    157.05 o 
  14   3   5      368.74      305.18    113.69 o 
  15   3   5       73.90      129.16    140.68 o 
  16   3   5        1.14      -66.87    126.45 o 
 -16   4   5      173.88       60.24    113.75 o 
 -15   4   5      335.88      529.95    108.72 o 
 -14   4   5       14.73      -52.38     89.92 o 
 -13   4   5      142.41       77.32    107.00 o 
 -12   4   5      197.97      133.79     76.04 o 
 -11   4   5      359.11      305.86     76.89 o 
 -10   4   5       21.76      -27.73     52.84 o 
  -9   4   5      340.31      293.93     53.09 o 
  -8   4   5      218.62      207.36     48.57 o 
  -7   4   5     7729.86     8398.83    114.30 o 
  -6   4   5      292.56      517.33     38.94 o 
  -5   4   5      818.50      674.72     40.43 o 
  -4   4   5      242.05      228.18     31.70 o 
  -3   4   5     1773.75     2054.51     60.57 o 
  -2   4   5     9154.56     9306.13    103.94 o 
  -1   4   5      862.30      889.60     34.85 o 
   0   4   5    15121.68    16924.93    226.04 o 
   1   4   5     1344.26     1321.33     52.14 o 
   2   4   5     1004.86     1281.22     44.77 o 
   3   4   5     2505.40     2356.81     50.07 o 
   4   4   5      662.69      791.65     39.99 o 
   5   4   5        2.09      -32.43     32.43 o 
   6   4   5      272.43      310.95     42.07 o 
   7   4   5        8.26      -34.33     52.00 o 
   8   4   5      910.10      905.57     69.33 o 
   9   4   5      482.75      356.44     64.80 o 
  10   4   5       73.57      124.30     81.05 o 
  11   4   5      260.48      159.72     98.25 o 
  12   4   5        3.93       20.59    155.57 o 
  13   4   5      164.61      207.77    148.12 o 
  14   4   5        0.47     -129.51    129.51 o 
  15   4   5       18.89       23.96    121.58 o 
  16   4   5        2.95      -41.40    132.03 o 
 -16   5   5      142.93      148.44    167.12 o 
 -15   5   5        2.00      -27.12    103.28 o 
 -14   5   5      346.43      271.46     92.72 o 
 -13   5   5       18.27      -17.86    111.93 o 
 -12   5   5      724.00      571.39    139.94 o 
 -11   5   5      117.63       51.31     77.15 o 
 -10   5   5      305.66      275.62     62.39 o 
  -9   5   5     2084.45     1992.75     81.65 o 
  -8   5   5      210.25      125.28     50.91 o 
  -7   5   5        0.23      -35.72     35.72 o 
  -6   5   5     7237.72     7701.75    110.65 o 
  -5   5   5      886.63      872.88     43.78 o 
  -4   5   5      606.34      752.16     41.14 o 
  -3   5   5       28.90        0.37     28.56 o 
  -2   5   5     2133.31     2302.77     47.31 o 
  -1   5   5     7012.62     7960.50     98.79 o 
   0   5   5     8586.25     8634.20    122.41 o 
   1   5   5     5210.36     5163.87    105.12 o 
   2   5   5     2761.00     3054.85     67.28 o 
   3   5   5     4909.31     5025.75     80.83 o 
   4   5   5      633.57      767.92     38.77 o 
   5   5   5     6599.07     6790.20    109.45 o 
   6   5   5       17.75      -21.67     37.42 o 
   7   5   5      996.47     1054.38     57.83 o 
   8   5   5       53.80      -17.96     56.36 o 
   9   5   5     1828.02     1671.02     89.70 o 
  10   5   5      708.97      565.09     77.67 o 
  11   5   5       11.97       56.55     86.14 o 
  12   5   5      889.07      669.12    108.85 o 
  13   5   5      121.92      122.58    109.91 o 
  14   5   5       30.91      -48.43    108.96 o 
  15   5   5       17.54     -100.05    100.05 o 
 -15   6   5        1.13       25.37    108.54 o 
 -14   6   5      121.33      208.06    107.80 o 
 -13   6   5       86.12       99.19     83.80 o 
 -12   6   5       31.75       98.57     83.26 o 
 -11   6   5       36.18       98.27     77.93 o 
 -10   6   5       41.95       83.83     65.97 o 
  -9   6   5        2.00      -62.05     64.25 o 
  -8   6   5       15.70       -4.60     48.66 o 
  -7   6   5      351.76      362.98     43.13 o 
  -6   6   5      703.99      633.06     44.19 o 
  -5   6   5       29.46      -33.44     33.44 o 
  -4   6   5       42.12       28.48     33.42 o 
  -3   6   5      689.60      791.70     40.25 o 
  -2   6   5     3346.81     3421.70     78.12 o 
  -1   6   5     1728.22     1845.62     55.71 o 
   0   6   5      696.53      766.53     47.70 o 
   1   6   5      500.46      409.98     48.38 o 
   2   6   5      142.70       60.25     27.20 o 
   3   6   5     2175.39     2205.76     53.61 o 
   4   6   5       47.18       14.37     32.08 o 
   5   6   5      373.16      361.97     41.14 o 
   6   6   5       36.26       84.23     40.68 o 
   7   6   5      872.00      968.66     69.70 o 
   8   6   5     1332.83     1335.33     74.37 o 
   9   6   5      295.57      233.24     60.59 o 
  10   6   5        0.66       19.22     60.56 o 
  11   6   5      704.12      541.73     89.88 o 
  12   6   5      205.13      204.35    108.52 o 
  13   6   5       37.97       94.81     94.06 o 
  14   6   5       79.71      -32.92     93.38 o 
  15   6   5       32.93       32.78    108.46 o 
 -15   7   5       63.63      132.85    110.24 o 
 -14   7   5      102.96      179.41     98.40 o 
 -13   7   5      148.44       77.00    130.78 o 
 -12   7   5        0.91      -77.85     77.85 o 
 -11   7   5        2.49      139.02    101.19 o 
 -10   7   5      791.28      763.96     75.12 o 
  -9   7   5      761.48      654.69     65.59 o 
  -8   7   5      161.52       42.94     52.43 o 
  -7   7   5      828.63      884.89     53.96 o 
  -6   7   5      369.32      469.08     45.65 o 
  -5   7   5      153.88      194.68     56.45 o 
  -4   7   5     1097.10      968.23     47.76 o 
  -3   7   5      402.38      374.31     40.70 o 
  -2   7   5     4347.97     3844.30     75.23 o 
  -1   7   5      575.99      432.43     61.85 o 
   0   7   5     1801.48     2114.13     72.13 o 
   1   7   5     1534.95     1627.20     54.92 o 
   2   7   5     1234.39     1099.27     41.60 o 
   3   7   5      177.40      116.52     32.72 o 
   4   7   5      862.35      726.03     48.72 o 
   5   7   5       26.75       28.88     39.15 o 
   6   7   5        4.94      -18.32     47.29 o 
   7   7   5     1047.55      982.61     71.96 o 
   8   7   5     2486.35     2378.96     91.76 o 
   9   7   5        7.94      -53.34     63.91 o 
  10   7   5      377.38      410.36     81.01 o 
  11   7   5      108.88       87.55    100.64 o 
  12   7   5       30.11      -71.44     83.26 o 
  13   7   5      167.77      121.32     95.78 o 
  14   7   5        2.46      -96.48     98.83 o 
  15   7   5      182.82      133.85    105.97 o 
 -14   8   5       26.51       27.87    121.89 o 
 -13   8   5       94.83       37.66     93.44 o 
 -12   8   5       15.51      -34.86     83.94 o 
 -11   8   5      189.15      118.82     84.28 o 
 -10   8   5      776.37      732.95     75.22 o 
  -9   8   5     2678.24     2530.55     94.60 o 
  -8   8   5      909.66      930.32     73.67 o 
  -7   8   5      390.24      346.25     80.15 o 
  -6   8   5     1222.36     1189.33     71.89 o 
  -5   8   5     1713.62     1738.76     62.89 o 
  -4   8   5      143.74      127.75     39.45 o 
  -3   8   5      239.61      312.09     39.70 o 
  -2   8   5        7.24        0.90     37.26 o 
  -1   8   5      267.40      290.00     40.98 o 
   0   8   5     1587.55     1537.71     69.40 o 
   1   8   5     7823.76     7780.02    121.93 o 
   2   8   5      380.74      378.68     33.93 o 
   3   8   5     2956.85     2839.87     64.51 o 
   4   8   5       57.81       -1.55     37.94 o 
   5   8   5       12.72       39.43     42.50 o 
   6   8   5      875.61      794.78     97.64 o 
   7   8   5        3.81       43.29     84.26 o 
   8   8   5        2.81       13.19     57.44 o 
   9   8   5      448.40      408.48     68.35 o 
  10   8   5        6.12      101.10     65.45 o 
  11   8   5      302.80      452.57     89.75 o 
  12   8   5      354.37      459.20     97.65 o 
  13   8   5        1.10       16.77    164.50 o 
  14   8   5      673.68      802.23    144.03 o 
 -14   9   5       28.41     -130.67    130.67 o 
 -13   9   5       26.50       88.43    203.20 o 
 -12   9   5      235.70      348.65    115.56 o 
 -11   9   5       81.67      -11.05    126.82 o 
 -10   9   5       94.77       -1.81     73.16 o 
  -9   9   5      410.73      493.91     81.87 o 
  -8   9   5      142.23      130.47     67.71 o 
  -7   9   5       22.78       32.75     64.77 o 
  -6   9   5      145.38      123.52     67.68 o 
  -5   9   5      565.80      559.97     76.92 o 
  -4   9   5      174.89      228.50     74.34 o 
  -3   9   5      262.71      181.25     63.01 o 
  -2   9   5        2.05      -49.83     49.83 o 
  -1   9   5      514.47      411.28     57.59 o 
   0   9   5      616.52      664.65     60.17 o 
   1   9   5      291.44      281.08     58.61 o 
   2   9   5     1117.81      891.27     73.57 o 
   3   9   5      349.79      238.20     61.46 o 
   4   9   5        9.65       53.57     50.59 o 
   5   9   5      849.27      966.19     69.39 o 
   6   9   5     3929.63     3830.80    107.16 o 
   7   9   5     1127.97     1169.64     90.98 o 
   8   9   5      114.28       24.40     74.47 o 
   9   9   5       81.86       23.20     80.20 o 
  10   9   5       10.92       40.30     83.66 o 
  11   9   5      236.55      223.19    111.66 o 
  12   9   5       36.23      -32.92    113.45 o 
  13   9   5      926.15      667.43    138.36 o 
  14   9   5      103.71       27.00    140.29 o 
 -13  10   5      750.55      932.66    300.71 o 
 -12  10   5      384.65      411.97    128.95 o 
 -11  10   5       28.62      283.18    119.03 o 
 -10  10   5       58.90       25.90     83.28 o 
  -9  10   5      257.14      239.87     96.14 o 
  -8  10   5      179.40       50.17     85.13 o 
  -7  10   5      972.15      969.26    207.67 o 
  -6  10   5       24.90       36.35     74.94 o 
  -5  10   5       11.76       83.98     69.44 o 
  -4  10   5      343.97      444.94     88.38 o 
  -3  10   5      610.45      651.15     76.58 o 
  -2  10   5      160.13      159.66     88.53 o 
  -1  10   5      966.44     1010.37     72.84 o 
   0  10   5      361.85      297.13     59.47 o 
   1  10   5      288.63      223.66     70.44 o 
   2  10   5     2799.35     2767.71    109.70 o 
   3  10   5       88.33       45.37     62.68 o 
   4  10   5      379.33      361.58     68.52 o 
   5  10   5     7118.53     7045.64    185.67 o 
   6  10   5        2.03       17.25     97.69 o 
   7  10   5       75.12      119.09     91.42 o 
   8  10   5      134.70      233.79     97.48 o 
   9  10   5      113.42      191.02     97.08 o 
  10  10   5       12.93       48.22     88.23 o 
  11  10   5      376.02      376.94    104.60 o 
  12  10   5       95.06      172.69    178.64 o 
  13  10   5      452.68      485.23    137.75 o 
 -13  11   5        1.36        5.95    208.41 o 
 -12  11   5      256.06      232.23    183.11 o 
 -11  11   5      661.93      759.95    127.35 o 
 -10  11   5       65.60      -45.62     99.60 o 
  -9  11   5      115.82      188.13    107.31 o 
  -8  11   5      229.36      213.47     98.97 o 
  -7  11   5        0.29      192.04     98.95 o 
  -6  11   5      260.12      369.72     81.59 o 
  -5  11   5        9.73       96.94     73.19 o 
  -4  11   5      410.92      356.69     78.34 o 
  -3  11   5      372.78      205.54     73.31 o 
  -2  11   5       46.21      -68.65     68.65 o 
  -1  11   5      240.64      177.51     63.77 o 
   0  11   5     1366.86     1257.46     83.24 o 
   1  11   5      969.04     1032.38     86.75 o 
   2  11   5       36.13      -53.26     65.51 o 
   3  11   5      944.46      909.71    109.91 o 
   4  11   5      530.23      471.68     90.12 o 
   5  11   5        4.08       28.79     70.95 o 
   6  11   5      535.18      423.18     90.14 o 
   7  11   5      168.68      166.70    113.32 o 
   8  11   5       80.92        4.99    242.65 o 
   9  11   5        2.55      174.83    111.91 o 
  10  11   5      176.36      166.96    125.79 o 
  11  11   5        0.66      361.00    130.41 o 
  12  11   5      472.27      467.44    208.41 o 
  13  11   5       99.44      253.07    212.88 o 
 -12  12   5        0.52       -5.95    193.53 o 
 -11  12   5      101.60       72.63    153.33 o 
 -10  12   5        3.40       47.67    119.19 o 
  -9  12   5        3.10     -170.45    170.45 o 
  -8  12   5      160.54      331.38    113.74 o 
  -7  12   5        1.84       59.52    106.37 o 
  -6  12   5        1.45      226.40     81.22 o 
  -5  12   5        6.64       58.18     78.03 o 
  -4  12   5        0.05      -20.40     74.62 o 
  -3  12   5     1506.25     1354.87    106.09 o 
  -2  12   5       40.66       50.82     76.46 o 
  -1  12   5       65.25       49.36     62.93 o 
   0  12   5      561.21      565.47     83.95 o 
   1  12   5       12.51      111.26     72.90 o 
   2  12   5      382.76      420.65     81.47 o 
   3  12   5      700.26      727.78     86.38 o 
   4  12   5       18.30       78.34    101.54 o 
   5  12   5      988.46     1037.52     91.03 o 
   6  12   5      801.38     1044.62    148.87 o 
   7  12   5      349.98      441.70    126.30 o 
   8  12   5      691.54      856.07    251.59 o 
   9  12   5       44.23      146.77    158.54 o 
  10  12   5       48.18       51.22    129.92 o 
  11  12   5        3.94      232.83    138.90 o 
  12  12   5       33.99      175.66    199.48 o 
 -11  13   5       38.12      110.42    136.54 o 
 -10  13   5      479.93      576.97    139.90 o 
  -9  13   5        6.04      -51.31    171.20 o 
  -8  13   5        9.61       10.80    111.04 o 
  -7  13   5       47.34      -47.35    101.85 o 
  -6  13   5       18.09      139.23    119.84 o 
  -5  13   5       16.99      117.19     86.73 o 
  -4  13   5      891.18      969.62    101.83 o 
  -3  13   5        8.00      -49.29     80.65 o 
  -2  13   5      521.45      612.25     88.83 o 
  -1  13   5       13.35      -39.67     67.10 o 
   0  13   5       89.17      130.88    119.68 o 
   1  13   5     1472.60     1561.33    108.11 o 
   2  13   5      493.74      487.00     83.84 o 
   3  13   5      153.29      194.61     95.70 o 
   4  13   5     1395.05     1687.47    113.02 o 
   5  13   5        0.79       59.33     79.62 o 
   6  13   5      315.30      516.02    118.82 o 
   7  13   5     2041.98     2279.30    288.80 o 
   8  13   5      732.48      734.71    359.51 o 
   9  13   5      507.07      810.32    143.80 o 
  10  13   5       65.84      216.78    135.95 o 
  11  13   5       58.81      335.06    161.46 o 
 -10  14   5        1.51      104.81    135.87 o 
  -9  14   5      167.91      294.73    131.13 o 
  -8  14   5       70.71     -115.19    117.54 o 
  -7  14   5       98.06      128.85    113.45 o 
  -6  14   5        2.48     -105.18    179.38 o 
  -5  14   5      457.66      484.70     99.99 o 
  -4  14   5      331.39      391.49     97.53 o 
  -3  14   5     1969.27     2394.35    137.48 o 
  -2  14   5      139.30      115.23     87.08 o 
  -1  14   5      739.95      561.65     85.17 o 
   0  14   5      558.70      418.42     91.10 o 
   1  14   5      143.81      146.05     84.99 o 
   2  14   5      263.47      -25.81     88.19 o 
   3  14   5      756.46      681.71     95.67 o 
   4  14   5       70.88      180.85     99.12 o 
   5  14   5      485.14      781.19    183.07 o 
   6  14   5      285.44      340.14    176.41 o 
   7  14   5      387.02      464.99    142.74 o 
   8  14   5     1004.97     1015.10    153.09 o 
   9  14   5      326.96      398.37    144.74 o 
  10  14   5        3.36      175.18    154.73 o 
  -9  15   5       17.02       -5.95    279.87 o 
  -8  15   5        1.30      100.92    221.81 o 
  -7  15   5       59.16      184.19    125.84 o 
  -6  15   5      106.26      162.29    121.82 o 
  -5  15   5        8.84      102.79     98.95 o 
  -4  15   5     1254.46     1387.89    119.51 o 
  -3  15   5      491.58      215.84    150.88 o 
  -2  15   5      107.70      233.65     96.36 o 
  -1  15   5      144.86      214.95     93.13 o 
   0  15   5      144.17       54.51     93.20 o 
   1  15   5      198.06      219.67     97.89 o 
   2  15   5      350.76      228.01     89.40 o 
   3  15   5      124.32      146.08     90.80 o 
   4  15   5      130.73      135.35    104.18 o 
   5  15   5       14.24       33.10    124.62 o 
   6  15   5       85.50       55.20    128.41 o 
   7  15   5      713.44      881.59    259.77 o 
   8  15   5      139.68      122.89    149.54 o 
  -7  16   5      288.94      179.22    136.07 o 
  -6  16   5       32.02       49.06    189.06 o 
  -5  16   5        3.79      -52.44    165.24 o 
  -4  16   5        0.12      -28.94    101.20 o 
  -3  16   5      148.22       79.93     98.57 o 
  -2  16   5        8.20       85.82    100.81 o 
  -1  16   5       98.52      237.54    190.55 o 
   0  16   5      749.96     1068.73    149.79 o 
   1  16   5      123.24      102.26    105.30 o 
   2  16   5      111.37      -12.95     99.58 o 
   3  16   5       47.44       39.93    137.96 o 
   4  16   5      120.14       33.31    106.45 o 
   5  16   5        5.22      -61.83    186.08 o 
   6  16   5       84.70      152.56    142.28 o 
   7  16   5        7.59      -54.18    169.71 o 
  -5  17   5      250.54     -202.46    202.46 o 
  -4  17   5        8.31       81.33    141.89 o 
  -3  17   5        1.59      -23.45    212.55 o 
  -2  17   5       58.71       72.03    113.66 o 
  -1  17   5       79.45      396.06    132.63 o 
   0  17   5       78.40      206.59    137.27 o 
   1  17   5      510.35      727.41    136.62 o 
   2  17   5      240.50      344.96    114.04 o 
   3  17   5        3.11      -97.74    109.04 o 
   4  17   5       27.40       48.93    162.15 o 
 -16   0   6      679.66      373.66    189.06 o 
 -15   0   6       68.00      -69.97    183.11 o 
 -14   0   6      292.42      120.58    153.33 o 
 -13   0   6      175.36      291.78    150.36 o 
 -12   0   6     7260.38     6637.99    321.55 o 
 -11   0   6      728.74      535.92    148.87 o 
 -10   0   6       46.92      -50.61    116.12 o 
  -9   0   6      130.68       61.04    102.72 o 
  -8   0   6    10791.88    11047.70    208.08 o 
  -7   0   6     1313.89     1271.48     99.62 o 
  -6   0   6    11485.95    11325.10    299.97 o 
  -5   0   6       48.88      159.79     56.37 o 
  -4   0   6     1137.15     1122.68     45.39 o 
  -3   0   6     6924.47     7220.38    137.85 o 
  -2   0   6    51752.75    55534.09    650.83 o 
  -1   0   6       21.53      -54.34     54.34 o 
   0   0   6   119544.88   126072.62   1997.80 o 
   1   0   6    10020.55    10638.05    247.12 o 
   2   0   6    28006.75    27046.19    495.73 o 
   3   0   6     2282.17     2705.24     80.97 o 
   4   0   6     7512.00     8651.45    224.04 o 
   5   0   6     2781.95     2783.88     85.42 o 
   6   0   6     9408.17    10183.38    305.92 o 
   7   0   6     1491.55     1679.97    109.42 o 
   8   0   6     1078.36     1110.47    105.70 o 
   9   0   6       22.14      -59.55    119.09 o 
  10   0   6      423.90      366.21    125.05 o 
  11   0   6      876.04      888.74    154.82 o 
  12   0   6      846.39      995.92    162.27 o 
  13   0   6      930.63      870.87    177.15 o 
  14   0   6        4.12      117.61    156.31 o 
  15   0   6      153.20      -35.73    171.20 o 
  16   0   6      370.60       80.39    196.50 o 
 -16   1   6      372.82      334.74    137.85 o 
 -15   1   6      189.52      309.55    322.30 o 
 -14   1   6       73.58      -27.30    109.91 o 
 -13   1   6      515.06      528.01     91.48 o 
 -12   1   6      557.66      599.55    122.72 o 
 -11   1   6     4664.88     4580.43    184.72 o 
 -10   1   6     2108.87     1830.79    124.71 o 
  -9   1   6     2460.62     2509.34     91.56 o 
  -8   1   6     1903.39     1743.17     53.62 o 
  -7   1   6     4747.67     4575.11     77.09 o 
  -6   1   6      998.50     1034.12     41.42 o 
  -5   1   6     3753.88     3928.63     65.42 o 
  -4   1   6     1122.07     1064.74     36.44 o 
  -3   1   6     7557.20     8136.50     91.72 o 
  -2   1   6     8120.79     8508.70     91.80 o 
  -1   1   6     1865.00     1801.12     47.92 o 
   0   1   6     7489.51     8742.69    151.03 o 
   1   1   6    13549.27    15310.45    296.99 o 
   2   1   6     3424.82     3324.01     86.97 o 
   3   1   6      731.66      757.85     42.41 o 
   4   1   6    17764.09    17105.96    270.41 o 
   5   1   6       67.96       37.70     29.76 o 
   6   1   6      719.35      725.55     41.89 o 
   7   1   6     2658.18     2511.93     63.79 o 
   8   1   6       81.67       53.99     56.51 o 
   9   1   6        1.56      -42.79     74.72 o 
  10   1   6      218.07      133.09    106.44 o 
  11   1   6      287.35      250.95     93.05 o 
  12   1   6     1823.78     2054.62    145.56 o 
  13   1   6      202.69       79.45    109.55 o 
  14   1   6       66.26      103.47    109.46 o 
  15   1   6      211.22      -40.62    150.36 o 
  16   1   6       74.65       44.01    143.65 o 
 -16   2   6      107.93      270.55    136.24 o 
 -15   2   6       88.84      -27.86    121.17 o 
 -14   2   6       91.67      191.36    106.86 o 
 -13   2   6      721.59      749.70     98.49 o 
 -12   2   6     1949.93     1875.53    110.70 o 
 -11   2   6     1595.35     1357.39     98.53 o 
 -10   2   6        7.94      -41.19     61.08 o 
  -9   2   6      199.79      201.49     70.20 o 
  -8   2   6      764.11      785.59     53.73 o 
  -7   2   6     1066.79     1016.96     44.26 o 
  -6   2   6      650.51      563.04     35.38 o 
  -5   2   6       49.77       50.03     26.44 o 
  -4   2   6     2549.20     2737.07     53.67 o 
  -3   2   6     5406.83     5866.40     77.39 o 
  -2   2   6     4757.94     4617.44     79.16 o 
  -1   2   6      769.41      873.13     35.06 o 
   0   2   6    17675.52    19279.66    334.21 o 
   1   2   6     5138.99     5274.60    314.11 o 
   2   2   6      337.77      451.92     67.73 o 
   3   2   6     5427.07     5761.62     85.47 o 
   4   2   6        3.99       40.90     33.09 o 
   5   2   6    16147.99    16938.99    185.32 o 
   6   2   6      869.00      900.25     48.23 o 
   7   2   6     2220.66     2385.56     64.22 o 
   8   2   6       97.65       91.46     49.85 o 
   9   2   6       36.41       14.95     57.17 o 
  10   2   6      313.77      224.05     82.11 o 
  11   2   6     3389.12     3200.77    157.31 o 
  12   2   6       58.18       36.16    104.95 o 
  13   2   6      381.36      343.64    109.34 o 
  14   2   6      473.29      418.38    123.36 o 
  15   2   6       90.47      -89.63    122.22 o 
  16   2   6      380.08      350.49    170.45 o 
 -16   3   6       45.26      120.60    128.92 o 
 -15   3   6      116.62      109.49    116.79 o 
 -14   3   6      374.12      246.86     98.23 o 
 -13   3   6       55.94      223.57     87.28 o 
 -12   3   6       86.02       45.14    101.99 o 
 -11   3   6      398.48      393.60    109.34 o 
 -10   3   6     1310.58     1392.50     91.63 o 
  -9   3   6      275.14      396.84     52.95 o 
  -8   3   6     1337.43     1434.02     70.69 o 
  -7   3   6     2398.86     2315.56     59.79 o 
  -6   3   6     2372.82     2518.58     59.62 o 
  -5   3   6     4856.33     5047.37     78.65 o 
  -4   3   6     1351.93     1411.00     43.74 o 
  -3   3   6     1518.38     1447.78     41.68 o 
  -2   3   6    20917.71    22401.59    194.09 o 
  -1   3   6      369.71      318.52     29.70 o 
   0   3   6     6602.05     6884.37    154.22 o 
   1   3   6     6270.73     6536.27    133.24 o 
   2   3   6       49.81       81.79     42.92 o 
   3   3   6     7258.04     7687.50    103.14 o 
   4   3   6      144.87      148.46     35.24 o 
   5   3   6      539.46      431.13     37.74 o 
   6   3   6     1493.09     1581.27     55.77 o 
   7   3   6     1099.17     1102.39     52.31 o 
   8   3   6      136.92      146.65     59.83 o 
   9   3   6     1915.38     2079.28     93.11 o 
  10   3   6     1168.71     1056.08    107.89 o 
  11   3   6      604.97      685.47    102.09 o 
  12   3   6      299.70      392.56     98.42 o 
  13   3   6        0.29      -66.34    105.01 o 
  14   3   6       21.27      -89.12    107.31 o 
  15   3   6      660.62      596.85    135.35 o 
  16   3   6      234.93      -81.10    147.36 o 
 -16   4   6        5.97      -60.80    138.62 o 
 -15   4   6       17.92      139.22    104.57 o 
 -14   4   6        9.33       26.15     94.20 o 
 -13   4   6       92.66       37.60     83.34 o 
 -12   4   6     1915.36     1973.32    114.21 o 
 -11   4   6      861.74      853.71    153.15 o 
 -10   4   6      456.47      498.48     62.54 o 
  -9   4   6      550.29      611.49     57.44 o 
  -8   4   6      186.52      141.25     47.41 o 
  -7   4   6      945.07     1013.27     48.99 o 
  -6   4   6    19013.62    19621.67    195.38 o 
  -5   4   6     8131.37     9270.74    116.36 o 
  -4   4   6       58.08      174.46     31.01 o 
  -3   4   6      598.42      602.77     35.04 o 
  -2   4   6      881.14      958.07     45.62 o 
  -1   4   6     4796.75     4552.20     68.57 o 
   0   4   6      627.55      662.09     43.77 o 
   1   4   6       76.58      -11.56     68.15 o 
   2   4   6      509.46      606.25     43.78 o 
   3   4   6      156.57      223.63     31.42 o 
   4   4   6      367.13      303.48     35.52 o 
   5   4   6      116.13      293.30     42.77 o 
   6   4   6     9503.55     9662.40    140.96 o 
   7   4   6     2659.76     2799.74     75.44 o 
   8   4   6      200.22       93.48     62.82 o 
   9   4   6      159.76      103.62     66.99 o 
  10   4   6     1120.78     1172.18    117.20 o 
  11   4   6     1481.03     1432.27    125.79 o 
  12   4   6     1165.99     1148.26    120.36 o 
  13   4   6       80.86      -75.93    105.45 o 
  14   4   6      132.57       81.24    115.03 o 
  15   4   6      114.85       22.94    118.82 o 
  16   4   6       82.89     -140.68    140.68 o 
 -16   5   6      156.09      168.29    135.35 o 
 -15   5   6      200.79      245.38    105.70 o 
 -14   5   6      159.69       -7.07     95.27 o 
 -13   5   6     1207.78     1542.90    139.80 o 
 -12   5   6      152.91       75.23     79.04 o 
 -11   5   6     3162.70     3369.45    133.13 o 
 -10   5   6       34.26       20.73     58.11 o 
  -9   5   6        8.31      -19.33     51.90 o 
  -8   5   6     1300.65     1261.34     67.50 o 
  -7   5   6     1669.28     1690.54     60.22 o 
  -6   5   6        5.03      -38.06     38.06 o 
  -5   5   6     5287.72     4654.85     83.29 o 
  -4   5   6    12508.33    14072.12    151.88 o 
  -3   5   6       66.69       38.52     29.87 o 
  -2   5   6     1782.34     1930.25     49.02 o 
  -1   5   6    17316.99    19008.59    180.65 o 
   0   5   6     4777.66     4781.20     99.88 o 
   1   5   6      317.62      415.63     45.55 o 
   2   5   6     2582.23     2661.70     65.24 o 
   3   5   6     1771.49     1757.56     48.18 o 
   4   5   6     2034.58     2053.20     54.86 o 
   5   5   6      719.71      678.48     41.68 o 
   6   5   6     8129.32     8227.13    264.51 o 
   7   5   6      489.74      505.26     48.65 o 
   8   5   6      671.46      701.68     73.37 o 
   9   5   6      851.06      936.46     78.44 o 
  10   5   6     3420.03     3386.25    122.13 o 
  11   5   6      108.95       12.31     89.78 o 
  12   5   6      168.56      143.54     98.80 o 
  13   5   6      175.69      145.91    160.03 o 
  14   5   6      220.02      256.92    170.45 o 
  15   5   6       14.69     -103.78    163.96 o 
 -15   6   6       51.11      124.38    100.21 o 
 -14   6   6      927.61     1135.81    183.17 o 
 -13   6   6        2.14       43.87     84.20 o 
 -12   6   6     2037.35     2314.90    122.24 o 
 -11   6   6      502.62      366.31    167.48 o 
 -10   6   6     2744.62     2687.49     97.96 o 
  -9   6   6     1428.45     1441.45     76.74 o 
  -8   6   6       38.01      123.32     54.81 o 
  -7   6   6       36.49       77.89     44.61 o 
  -6   6   6     6821.65     6464.53    105.29 o 
  -5   6   6      364.66      264.24     48.46 o 
  -4   6   6     4561.32     4289.28     79.80 o 
  -3   6   6      342.72      262.07     34.37 o 
  -2   6   6     9634.67     9405.35    140.59 o 
  -1   6   6    20486.41    21129.63    203.08 o 
   0   6   6      198.27      111.51     37.92 o 
   1   6   6     1751.77     2158.60     76.13 o 
   2   6   6     1422.66     1400.86     53.74 o 
   3   6   6      177.50      130.90     32.36 o 
   4   6   6       68.82      -33.97     37.36 o 
   5   6   6     2255.49     2163.33     60.35 o 
   6   6   6     1795.96     1572.05     71.90 o 
   7   6   6     5136.68     5161.83    116.89 o 
   8   6   6     1125.31     1167.24     72.24 o 
   9   6   6     2942.55     2741.54    100.00 o 
  10   6   6       68.10       71.84     78.00 o 
  11   6   6     2106.21     1948.98    117.24 o 
  12   6   6      258.01      146.29    103.77 o 
  13   6   6      256.63      226.90     94.21 o 
  14   6   6      240.62      171.44     99.08 o 
  15   6   6      884.61     1045.40    129.63 o 
 -15   7   6       73.06       64.81    108.03 o 
 -14   7   6        3.27      -74.50     98.89 o 
 -13   7   6     1369.02     1165.15    116.38 o 
 -12   7   6       99.07       68.64     85.23 o 
 -11   7   6     2495.90     2508.05    136.41 o 
 -10   7   6       61.42       71.96     64.64 o 
  -9   7   6        9.61      -50.18     58.22 o 
  -8   7   6      317.72      313.79     60.52 o 
  -7   7   6      955.46     1014.11     57.90 o 
  -6   7   6       38.88       39.13     40.79 o 
  -5   7   6     3950.49     3578.14     79.09 o 
  -4   7   6      185.02      112.95     37.65 o 
  -3   7   6     5320.07     4997.16     85.43 o 
  -2   7   6     7305.25     7403.54    107.82 o 
  -1   7   6       78.84       50.72     40.08 o 
   0   7   6     4057.86     3936.12    118.42 o 
   1   7   6     1033.42      818.29     66.91 o 
   2   7   6     1790.38     2002.53     52.20 o 
   3   7   6      270.02      229.35     35.85 o 
   4   7   6      878.92      804.95     45.57 o 
   5   7   6     2075.07     2027.88     71.13 o 
   6   7   6     7503.53     7691.87    119.42 o 
   7   7   6     1498.38     1405.29     73.96 o 
   8   7   6     2872.06     3025.66    101.42 o 
   9   7   6       75.91       67.35     61.34 o 
  10   7   6      964.29     1043.23     92.18 o 
  11   7   6       39.88     -105.08    108.98 o 
  12   7   6     1768.96     1539.46    114.93 o 
  13   7   6      118.79      121.01     93.96 o 
  14   7   6       56.90      134.75    123.69 o 
  15   7   6       71.84      177.09    114.02 o 
 -14   8   6      111.59      298.88    132.58 o 
 -13   8   6       59.59      126.49     93.67 o 
 -12   8   6      445.15      401.80    111.34 o 
 -11   8   6      358.39      301.73     85.03 o 
 -10   8   6      835.90      964.41     77.37 o 
  -9   8   6        1.20        2.00     60.60 o 
  -8   8   6      622.45      698.91     63.52 o 
  -7   8   6     1104.47     1150.95     67.16 o 
  -6   8   6     2361.05     2406.04     73.44 o 
  -5   8   6      385.44      341.11     46.42 o 
  -4   8   6      330.11      310.58     41.60 o 
  -3   8   6       14.48       77.95     38.50 o 
  -2   8   6     1230.83     1351.34     55.20 o 
  -1   8   6     3563.33     3488.16     93.73 o 
   0   8   6     2125.02     2017.41     74.64 o 
   1   8   6     1071.21     1123.17     82.73 o 
   2   8   6      767.86      738.36     40.53 o 
   3   8   6       16.43       -1.98     34.65 o 
   4   8   6      183.44       92.85     42.16 o 
   5   8   6      162.30      144.07     59.51 o 
   6   8   6     1108.41     1082.68     58.46 o 
   7   8   6     1033.52     1029.46     70.91 o 
   8   8   6      455.44      484.14     67.23 o 
   9   8   6      344.69      217.35     68.61 o 
  10   8   6      289.25      280.93     71.91 o 
  11   8   6     1158.76     1203.85    102.60 o 
  12   8   6       57.77      121.35    107.89 o 
  13   8   6        4.34     -120.44    120.44 o 
  14   8   6        3.76      136.38    137.75 o 
 -14   9   6       49.05       76.00    138.45 o 
 -13   9   6      283.54      148.58    120.52 o 
 -12   9   6        0.19       31.17    114.61 o 
 -11   9   6       65.14       51.10     87.83 o 
 -10   9   6        0.81       74.89    125.37 o 
  -9   9   6      161.99      203.53     73.02 o 
  -8   9   6     1816.63     1882.15    103.45 o 
  -7   9   6      124.73      152.38     67.14 o 
  -6   9   6      355.68      364.93     57.40 o 
  -5   9   6      954.49      857.05     68.33 o 
  -4   9   6      384.71      367.91     55.69 o 
  -3   9   6      127.96      125.45     59.72 o 
  -2   9   6     1093.73     1218.18     70.72 o 
  -1   9   6      379.25      314.30     55.57 o 
   0   9   6       15.47      -15.26     49.09 o 
   1   9   6      141.86      128.42     79.91 o 
   2   9   6      352.74      277.33     77.44 o 
   3   9   6      407.55      445.25     52.97 o 
   4   9   6     1063.95     1227.64     68.19 o 
   5   9   6      317.27      425.57     77.30 o 
   6   9   6       14.86      -51.20     54.73 o 
   7   9   6      122.44      162.62     69.39 o 
   8   9   6        4.74      -49.35     73.85 o 
   9   9   6        0.68       52.83     73.06 o 
  10   9   6      395.81      541.78    173.71 o 
  11   9   6       98.82      102.60    180.13 o 
  12   9   6      232.60      297.00    136.96 o 
  13   9   6        7.49      -54.85    144.40 o 
  14   9   6        4.18       97.11    146.14 o 
 -13  10   6       92.95       65.32    135.74 o 
 -12  10   6      241.50      654.44    271.68 o 
 -11  10   6      165.21      164.75    102.69 o 
 -10  10   6       47.93       37.66     86.64 o 
  -9  10   6       12.09       77.56     95.64 o 
  -8  10   6      529.39      633.98    107.12 o 
  -7  10   6     1163.79      990.17    110.42 o 
  -6  10   6     2128.79     1938.93    103.24 o 
  -5  10   6      286.13      324.57     75.82 o 
  -4  10   6        4.86      -21.78     72.85 o 
  -3  10   6       20.88      -14.65     68.72 o 
  -2  10   6      236.35      255.81     61.08 o 
  -1  10   6      320.67      210.02     57.39 o 
   0  10   6     2123.74     2303.01     91.44 o 
   1  10   6     1529.79     1490.66     88.15 o 
   2  10   6      691.46      811.72    160.80 o 
   3  10   6     2221.55     2255.37    103.65 o 
   4  10   6      158.70       71.36     70.15 o 
   5  10   6     3478.35     3655.26    134.54 o 
   6  10   6      347.24      302.15     75.26 o 
   7  10   6       11.92      111.43    111.65 o 
   8  10   6       42.90      -37.95     74.97 o 
   9  10   6       88.32      103.47     82.40 o 
  10  10   6       13.06       53.28     97.79 o 
  11  10   6      976.68      828.85    168.34 o 
  12  10   6       49.72       55.24    167.48 o 
  13  10   6      419.96      450.02    144.40 o 
 -13  11   6      433.44      375.15    205.44 o 
 -12  11   6       22.86      -20.84    183.11 o 
 -11  11   6      611.99      819.76    147.31 o 
 -10  11   6      506.18      615.37    253.82 o 
  -9  11   6      530.44      597.21    142.17 o 
  -8  11   6      145.65       64.31    199.48 o 
  -7  11   6     3895.09     3713.90    199.48 o 
  -6  11   6     2725.65     2680.30    122.39 o 
  -5  11   6      545.02      569.00     83.45 o 
  -4  11   6     2049.66     2125.68    109.92 o 
  -3  11   6        8.43        6.16     79.60 o 
  -2  11   6      916.20      927.10    115.60 o 
  -1  11   6     2123.00     2280.52    116.68 o 
   0  11   6       75.58       36.31     69.63 o 
   1  11   6     3110.48     3045.86    121.28 o 
   2  11   6     1174.06     1161.46     91.18 o 
   3  11   6     3818.62     3767.31    171.34 o 
   4  11   6     4281.18     4270.51    144.93 o 
   5  11   6      105.53       78.47     79.13 o 
   6  11   6     1260.46     1235.18    118.85 o 
   7  11   6      660.02      753.81    115.09 o 
   8  11   6      167.92      121.70    103.01 o 
   9  11   6       60.94      149.11    176.41 o 
  10  11   6      937.64     1094.55    153.51 o 
  11  11   6      471.62      688.07    133.74 o 
  12  11   6      646.86      866.41    214.37 o 
 -12  12   6     1100.85      939.35    242.65 o 
 -11  12   6        4.79       68.37    165.24 o 
 -10  12   6      521.63      440.28    247.12 o 
  -9  12   6      111.71       91.31    112.39 o 
  -8  12   6     1268.94     1314.00    135.35 o 
  -7  12   6      457.07      351.78    115.89 o 
  -6  12   6     2931.11     3091.42    225.49 o 
  -5  12   6      270.89      139.06     76.72 o 
  -4  12   6     1781.07     1539.10    104.57 o 
  -3  12   6      523.43      569.25     85.47 o 
  -2  12   6     1045.15      825.80     91.31 o 
  -1  12   6      526.75      577.61     74.13 o 
   0  12   6     4624.82     4203.37    144.57 o 
   1  12   6      888.60      871.49     88.46 o 
   2  12   6     3610.98     3366.26    132.33 o 
   3  12   6      680.34      734.74     86.61 o 
   4  12   6     1308.22     1132.91     95.69 o 
   5  12   6     2531.08     2525.19    120.19 o 
   6  12   6     1019.21      966.46    131.58 o 
   7  12   6        4.32      -27.80    104.15 o 
   8  12   6     1238.49     1535.42    149.54 o 
   9  12   6      193.43      292.71    153.33 o 
  10  12   6      455.93      509.17    163.01 o 
  11  12   6      758.01      957.46    158.36 o 
  12  12   6      189.90        8.93    200.97 o 
 -11  13   6      311.01      401.77    329.00 o 
 -10  13   6      122.12      157.61    275.40 o 
  -9  13   6      535.76      365.80    122.60 o 
  -8  13   6      148.27      170.11    115.89 o 
  -7  13   6      788.83      834.66    127.79 o 
  -6  13   6       72.94      185.23    116.12 o 
  -5  13   6     1128.59     1139.14    107.44 o 
  -4  13   6      451.50      536.05     92.49 o 
  -3  13   6     2182.06     2064.44    123.73 o 
  -2  13   6      448.10      420.55    100.18 o 
  -1  13   6     1239.36     1266.88     91.79 o 
   0  13   6      343.43      314.55     91.33 o 
   1  13   6     1184.85     1200.24    102.48 o 
   2  13   6      829.59      904.42     96.28 o 
   3  13   6      460.80      358.10     86.26 o 
   4  13   6     1161.10     1210.36     98.69 o 
   5  13   6      657.11      623.09     93.10 o 
   6  13   6      192.17      422.50    122.82 o 
   7  13   6      345.15      566.41    133.08 o 
   8  13   6       93.91      281.71    134.80 o 
   9  13   6      493.80      645.83    137.01 o 
  10  13   6      370.02      378.47    151.97 o 
  11  13   6       37.60      146.20    151.55 o 
 -10  14   6       24.83       32.89    128.70 o 
  -9  14   6        0.41      137.99    129.46 o 
  -8  14   6      301.89      374.23    129.39 o 
  -7  14   6      595.77      652.17    142.28 o 
  -6  14   6      146.14      116.69    130.26 o 
  -5  14   6       15.37      -67.93     89.35 o 
  -4  14   6       26.41      -65.65     91.97 o 
  -3  14   6      420.55      658.52     96.87 o 
  -2  14   6       40.03       33.77     90.77 o 
  -1  14   6       10.56      -71.94     71.94 o 
   0  14   6       31.26       11.60     83.58 o 
   1  14   6     1036.53     1000.26    102.77 o 
   2  14   6      273.82      336.74     89.09 o 
   3  14   6      212.30      270.92     84.53 o 
   4  14   6       38.45      128.77     88.20 o 
   5  14   6      252.38      367.44    108.01 o 
   6  14   6       33.50      172.84    165.24 o 
   7  14   6      156.06       50.13    127.79 o 
   8  14   6       27.38      111.44    135.24 o 
   9  14   6      299.19      683.99    159.16 o 
  10  14   6        0.33       14.73    153.44 o 
  -8  15   6       71.30       93.60    130.90 o 
  -7  15   6      119.53      248.11    236.70 o 
  -6  15   6       28.11      -28.47    139.19 o 
  -5  15   6      158.11      162.26    194.74 o 
  -4  15   6      462.24      685.63    110.28 o 
  -3  15   6      238.94      326.91    118.39 o 
  -2  15   6      462.57      556.10    163.32 o 
  -1  15   6        7.81       44.22     94.81 o 
   0  15   6      580.48      646.75     98.88 o 
   1  15   6        1.47       12.74     92.52 o 
   2  15   6      305.78      392.94    120.69 o 
   3  15   6      193.56      366.19     98.30 o 
   4  15   6       14.07       32.81     93.32 o 
   5  15   6        7.77        5.97    130.52 o 
   6  15   6      330.34      216.08    139.58 o 
   7  15   6       59.91      -46.85    148.32 o 
   8  15   6      440.79      454.48    147.27 o 
  -7  16   6       35.07       -6.89    230.00 o 
  -6  16   6       80.46     -159.79    242.65 o 
  -5  16   6       27.64      -76.39    135.21 o 
  -4  16   6      577.24      681.46    158.16 o 
  -3  16   6      254.22      347.35    109.91 o 
  -2  16   6      315.08      376.30    110.01 o 
  -1  16   6     1300.74     1271.95    148.32 o 
   0  16   6       17.98       41.29    105.39 o 
   1  16   6       96.73       24.19    130.52 o 
   2  16   6      104.24       89.24     99.96 o 
   3  16   6        7.34       29.60    195.75 o 
   4  16   6      343.92      396.21    138.30 o 
   5  16   6      172.02       82.43    180.13 o 
   6  16   6       56.94       32.99    155.57 o 
   7  16   6      437.50      576.78    238.93 o 
  -4  17   6       33.15       78.08    149.32 o 
  -3  17   6      756.57      815.01    125.52 o 
  -2  17   6      243.46      517.71    145.83 o 
  -1  17   6      422.41      546.80    139.24 o 
   0  17   6      517.44      582.85    123.62 o 
   1  17   6        6.24      -34.39    133.02 o 
   2  17   6       38.59      111.92    138.54 o 
   3  17   6      208.50      321.00    118.48 o 
   4  17   6       86.51      200.48    160.82 o 
 -16   1   7       62.03      241.76    135.26 o 
 -15   1   7        1.46       -5.16    117.28 o 
 -14   1   7      189.88      371.59    122.30 o 
 -13   1   7        1.09      -87.38     99.47 o 
 -12   1   7       43.53       16.98     80.56 o 
 -11   1   7       49.67      -62.85     68.53 o 
 -10   1   7      103.25       -3.76     67.54 o 
  -9   1   7      695.52      738.17     57.25 o 
  -8   1   7      165.90      261.81     50.49 o 
  -7   1   7     1551.60     1591.10     51.97 o 
  -6   1   7     2195.60     2320.68     56.67 o 
  -5   1   7       24.12       29.81     31.81 o 
  -4   1   7      935.41      966.92     39.07 o 
  -3   1   7     1461.06     1471.52     41.07 o 
  -2   1   7     4559.14     4836.03     67.72 o 
  -1   1   7    41175.63    41622.89    393.97 o 
   0   1   7    34727.57    36969.18    467.38 o 
   1   1   7     3590.37     4139.64    309.64 o 
   2   1   7     1311.60     1403.75     64.73 o 
   3   1   7      116.79       58.26     61.78 o 
   4   1   7     1569.00     1691.68     51.36 o 
   5   1   7     1487.54     1627.10     60.81 o 
   6   1   7       40.98      -22.47     34.35 o 
   7   1   7       43.29       83.34     37.18 o 
   8   1   7       86.50       61.41     42.17 o 
   9   1   7      230.58      173.68     82.09 o 
  10   1   7      889.03      676.27    139.19 o 
  11   1   7       22.34      158.29     92.07 o 
  12   1   7      122.47       77.68    126.54 o 
  13   1   7        1.03      -92.56     92.56 o 
  14   1   7       11.17       58.60    111.57 o 
  15   1   7      153.77       42.80    116.79 o 
  16   1   7        6.13      146.27    181.62 o 
 -16   2   7        0.01     -119.49    129.36 o 
 -15   2   7       73.87       81.56    147.38 o 
 -14   2   7      298.97      303.37    112.39 o 
 -13   2   7      485.61      630.97     96.99 o 
 -12   2   7       61.33      190.11     88.53 o 
 -11   2   7       88.14       50.71     68.56 o 
 -10   2   7     2729.71     2506.70    110.15 o 
  -9   2   7       64.90       56.36     49.92 o 
  -8   2   7        3.29       14.49     36.35 o 
  -7   2   7      243.84      247.74     37.94 o 
  -6   2   7      164.16      170.17     34.05 o 
  -5   2   7       78.20      -17.15     33.54 o 
  -4   2   7        5.38      -25.58     25.58 o 
  -3   2   7     5005.43     4937.64     78.87 o 
  -2   2   7      175.47      185.73     27.07 o 
  -1   2   7    14785.59    15130.98    289.22 o 
   0   2   7    15887.88    15916.85    238.92 o 
   1   2   7     5473.45     5975.27    125.63 o 
   2   2   7      321.35      336.52     45.06 o 
   3   2   7      342.73      379.48     50.85 o 
   4   2   7        0.94      -15.12     28.22 o 
   5   2   7      731.12      733.61     43.79 o 
   6   2   7     1577.44     1467.45     54.70 o 
   7   2   7       37.93      -18.59     47.27 o 
   8   2   7      694.22      711.61     49.55 o 
   9   2   7      522.94      450.30     70.18 o 
  10   2   7       78.97       35.91     87.61 o 
  11   2   7        2.38      -57.22     85.79 o 
  12   2   7       47.80      -10.69    103.68 o 
  13   2   7      180.01       76.06     99.99 o 
  14   2   7      503.92      461.26    255.31 o 
  15   2   7        0.31      -35.33    125.48 o 
  16   2   7      116.46      153.98    142.74 o 
 -16   3   7       52.27       26.57    134.89 o 
 -15   3   7      244.11      239.58    123.28 o 
 -14   3   7      248.34      250.02     94.15 o 
 -13   3   7        0.00      101.43     82.35 o 
 -12   3   7      193.46      301.52     77.65 o 
 -11   3   7        1.82       64.25     75.27 o 
 -10   3   7      475.74      428.56     73.88 o 
  -9   3   7      338.00      369.57     55.18 o 
  -8   3   7       75.64       22.18     44.03 o 
  -7   3   7     1634.87     1446.54     52.05 o 
  -6   3   7     1612.87     1503.56     50.89 o 
  -5   3   7      256.96      330.85     34.52 o 
  -4   3   7       46.28       11.17     28.50 o 
  -3   3   7     4729.92     4338.06     83.82 o 
  -2   3   7     3624.29     4107.17     66.35 o 
  -1   3   7      707.26      715.76     35.48 o 
   0   3   7     7502.92     7596.73    113.97 o 
   1   3   7       81.03      156.74     42.87 o 
   2   3   7      103.84      159.20     84.85 o 
   3   3   7      445.63      493.71     40.91 o 
   4   3   7     1481.77     1714.23     58.01 o 
   5   3   7      122.90       85.48     36.24 o 
   6   3   7      279.97      202.02     39.27 o 
   7   3   7       65.02      129.48     38.49 o 
   8   3   7       73.39       32.52     61.05 o 
   9   3   7        0.63      -61.36     61.36 o 
  10   3   7      627.71      469.31     93.16 o 
  11   3   7       48.24      -74.29     86.24 o 
  12   3   7        8.01      -55.52     93.61 o 
  13   3   7        7.40       -4.06    113.14 o 
  14   3   7       17.93       -6.70    111.58 o 
  15   3   7      619.91      718.11    135.47 o 
  16   3   7        4.97     -132.58    132.58 o 
 -16   4   7       16.18      257.99    142.82 o 
 -15   4   7        2.96     -113.13    113.13 o 
 -14   4   7      835.04      931.63    105.33 o 
 -13   4   7       15.65      179.84     88.20 o 
 -12   4   7       56.34       77.55     79.06 o 
 -11   4   7     1151.71     1055.71     90.89 o 
 -10   4   7       27.27       36.38     56.15 o 
  -9   4   7      187.50      200.74     53.70 o 
  -8   4   7       57.80       71.39     46.51 o 
  -7   4   7        0.23       53.93     37.72 o 
  -6   4   7     4543.22     4704.08     84.54 o 
  -5   4   7      678.49      890.97     44.72 o 
  -4   4   7     1119.05     1168.59     44.56 o 
  -3   4   7     3354.78     3462.63     65.69 o 
  -2   4   7      166.32      222.75     25.75 o 
  -1   4   7     1284.56     1397.38     46.40 o 
   0   4   7     1440.44     1636.11     55.65 o 
   1   4   7        5.05      -31.28     31.28 o 
   2   4   7     2311.30     2324.39     68.15 o 
   3   4   7      461.81      528.66     45.73 o 
   4   4   7     5321.33     5498.13     94.62 o 
   5   4   7      131.78       99.52     36.51 o 
   6   4   7        6.27      -37.83     37.83 o 
   7   4   7      393.92      383.50     45.44 o 
   8   4   7      130.68      175.71     73.32 o 
   9   4   7        1.06      150.96     64.33 o 
  10   4   7      517.02      628.87    101.05 o 
  11   4   7      107.45       39.67    189.06 o 
  12   4   7      220.74       61.78    101.05 o 
  13   4   7       95.35       70.36    109.79 o 
  14   4   7        2.81     -107.86    107.86 o 
  15   4   7       16.54      -79.48    117.54 o 
 -15   5   7      216.16      258.22    103.90 o 
 -14   5   7       85.01       68.73     92.25 o 
 -13   5   7      362.56      399.34     88.77 o 
 -12   5   7       14.58       18.11     81.09 o 
 -11   5   7      424.82      539.00     85.92 o 
 -10   5   7      120.22       98.33     60.81 o 
  -9   5   7       35.84       77.43     55.60 o 
  -8   5   7      149.70      180.31     53.97 o 
  -7   5   7      652.50      506.20     46.53 o 
  -6   5   7      214.68      154.29     48.63 o 
  -5   5   7     1218.80     1122.69     49.40 o 
  -4   5   7        0.30      -32.90     32.90 o 
  -3   5   7     4085.54     4720.51     79.37 o 
  -2   5   7     1382.16     1471.05     42.25 o 
  -1   5   7     2576.33     2826.04     60.02 o 
   0   5   7      129.01       47.55     39.63 o 
   1   5   7     1139.30     1069.28     55.41 o 
   2   5   7     1690.03     1587.38    118.49 o 
   3   5   7     6328.79     6509.02     92.69 o 
   4   5   7      296.09      413.58     36.99 o 
   5   5   7     1974.90     2030.11     65.15 o 
   6   5   7        0.36      -47.06     47.06 o 
   7   5   7     1364.89     1154.07     64.66 o 
   8   5   7      500.82      457.77     74.98 o 
   9   5   7      205.02      140.75     68.53 o 
  10   5   7       45.88      -13.76     68.46 o 
  11   5   7      337.65       26.30    105.70 o 
  12   5   7      397.88      478.18    146.63 o 
  13   5   7      464.68      277.81    174.92 o 
  14   5   7       18.64     -162.27    162.27 o 
  15   5   7      143.38       25.40    123.66 o 
 -15   6   7      125.92      188.49    105.74 o 
 -14   6   7      161.10       84.37     93.20 o 
 -13   6   7      139.63      218.33     90.40 o 
 -12   6   7       56.19      155.95    113.95 o 
 -11   6   7       31.71      -35.34     74.70 o 
 -10   6   7      100.12       80.99     56.84 o 
  -9   6   7      142.47      139.09     58.75 o 
  -8   6   7        3.76       81.73     54.79 o 
  -7   6   7       61.86       90.71     42.65 o 
  -6   6   7      238.86      151.45     44.72 o 
  -5   6   7       65.69      -24.48     38.61 o 
  -4   6   7     2196.15     2404.99     93.86 o 
  -3   6   7      254.83      208.56     39.93 o 
  -2   6   7      278.05      242.40     33.23 o 
  -1   6   7      146.61      103.12     37.95 o 
   0   6   7      385.15      376.04     51.26 o 
   1   6   7      187.09      199.91     47.44 o 
   2   6   7      208.55      137.18     47.92 o 
   3   6   7      437.39      346.29     35.77 o 
   4   6   7       30.48       36.11     33.95 o 
   5   6   7      452.69      473.26     41.88 o 
   6   6   7      166.67      135.10     42.24 o 
   7   6   7      178.35      203.47     55.53 o 
   8   6   7      118.25       66.25     54.38 o 
   9   6   7       31.56       -5.19     60.34 o 
  10   6   7       50.06       34.03     75.57 o 
  11   6   7       18.23      -23.68    101.02 o 
  12   6   7        0.88      -76.37     76.37 o 
  13   6   7      137.64      134.20     95.68 o 
  14   6   7        3.33      -33.69    151.01 o 
  15   6   7        0.47       34.02    130.23 o 
 -15   7   7       73.98      155.81    116.38 o 
 -14   7   7      477.57      404.86    104.66 o 
 -13   7   7       30.62       22.80     87.30 o 
 -12   7   7      305.35      335.30    110.60 o 
 -11   7   7        5.95       51.27     79.98 o 
 -10   7   7      148.10      101.81     61.94 o 
  -9   7   7        1.03      -57.72     61.88 o 
  -8   7   7     3659.60     3446.67    101.65 o 
  -7   7   7       19.35       33.88     45.51 o 
  -6   7   7     1351.93     1281.30     60.33 o 
  -5   7   7     3903.53     4083.60     95.29 o 
  -4   7   7      264.56      309.69     48.53 o 
  -3   7   7       21.04       82.45     40.58 o 
  -2   7   7     8424.24     8437.22    117.60 o 
  -1   7   7      273.60      242.32     39.98 o 
   0   7   7     4168.19     3831.64    104.79 o 
   1   7   7     8650.35     9086.13    167.63 o 
   2   7   7       71.92      118.84     40.31 o 
   3   7   7     5380.57     5303.40     87.95 o 
   4   7   7      532.40      602.36     41.88 o 
   5   7   7     1156.85      997.95     52.50 o 
   6   7   7       19.36      -17.72     60.75 o 
   7   7   7       23.19      -11.91     55.50 o 
   8   7   7       27.54       28.01     57.23 o 
   9   7   7     1465.81     1626.02     87.53 o 
  10   7   7      784.26      915.72    108.08 o 
  11   7   7      208.64      163.81     79.85 o 
  12   7   7       39.19      -64.14     86.43 o 
  13   7   7       43.57      -73.54     91.60 o 
  14   7   7       22.25      -49.54    105.31 o 
  15   7   7       16.68       62.65    108.26 o 
 -14   8   7      105.02      -28.85    121.04 o 
 -13   8   7        1.63        8.14     88.96 o 
 -12   8   7       17.23      226.58    172.00 o 
 -11   8   7      360.46      335.18     89.02 o 
 -10   8   7        0.92        4.33     73.06 o 
  -9   8   7     3030.43     3067.36    105.93 o 
  -8   8   7      222.94      236.16     62.47 o 
  -7   8   7     2107.82     2188.49     86.13 o 
  -6   8   7     3125.43     3047.91     80.86 o 
  -5   8   7       21.78       48.35     42.35 o 
  -4   8   7     4345.17     4281.07     87.63 o 
  -3   8   7       99.60       36.30     50.92 o 
  -2   8   7      466.91      544.13     48.70 o 
  -1   8   7     3748.70     3556.28     95.70 o 
   0   8   7       22.51      -20.89     54.73 o 
   1   8   7     1634.14     1769.47    108.13 o 
   2   8   7     4286.01     4305.35     78.77 o 
   3   8   7     2653.72     2684.29     66.78 o 
   4   8   7     2041.60     1975.44     62.35 o 
   5   8   7      149.41      191.06     46.56 o 
   6   8   7      436.99      355.14     51.66 o 
   7   8   7        5.29      -57.65     57.65 o 
   8   8   7     1547.33     1513.11     82.60 o 
   9   8   7     2378.77     2424.09    100.13 o 
  10   8   7      232.31      151.63     71.95 o 
  11   8   7      200.98      140.24    102.09 o 
  12   8   7       38.31     -114.97    114.97 o 
  13   8   7      128.56      -61.20    130.48 o 
  14   8   7       10.06      -99.55    125.05 o 
 -14   9   7      224.04      158.79    149.61 o 
 -13   9   7      178.33      138.35    133.57 o 
 -12   9   7        2.47      -16.42    118.42 o 
 -11   9   7        2.91      -71.81     83.45 o 
 -10   9   7      222.54      131.40     88.88 o 
  -9   9   7       49.12      -36.30     78.23 o 
  -8   9   7     3170.49     2997.91    194.68 o 
  -7   9   7       58.80       84.76     65.69 o 
  -6   9   7      503.47      588.01     62.33 o 
  -5   9   7      366.91      305.52     55.91 o 
  -4   9   7       77.31       48.34     52.69 o 
  -3   9   7      133.32       70.67     61.56 o 
  -2   9   7       32.96      -16.01     50.76 o 
  -1   9   7     2072.09     2030.57    110.66 o 
   0   9   7     1206.49     1090.53     75.01 o 
   1   9   7      208.20      164.53     56.67 o 
   2   9   7       61.86      -54.50     56.28 o 
   3   9   7      615.35      481.21     67.25 o 
   4   9   7     1717.32     1587.86     83.80 o 
   5   9   7     1040.62     1063.16     71.60 o 
   6   9   7     1825.46     1818.34     81.61 o 
   7   9   7        9.08       51.54     70.30 o 
   8   9   7      140.09      -68.34     80.67 o 
   9   9   7       21.30      107.07     77.66 o 
  10   9   7      158.60      150.60     83.75 o 
  11   9   7       15.50     -140.03    206.18 o 
  12   9   7       26.07       16.51    120.08 o 
  13   9   7       54.18      -45.40    121.05 o 
  14   9   7      275.49      501.27    155.27 o 
 -13  10   7        6.99      -80.79    132.91 o 
 -12  10   7       56.69       29.23    333.46 o 
 -11  10   7      142.58      323.56    115.32 o 
 -10  10   7      255.07      233.22    110.00 o 
  -9  10   7      519.43      646.41    125.26 o 
  -8  10   7      206.73      143.94     89.63 o 
  -7  10   7      585.73      527.46    120.58 o 
  -6  10   7      127.88       65.16     68.12 o 
  -5  10   7      459.59      646.38     93.26 o 
  -4  10   7      110.25      108.11     66.21 o 
  -3  10   7      108.49        4.44     63.49 o 
  -2  10   7      951.25      988.49     96.69 o 
  -1  10   7      153.40       64.07     55.07 o 
   0  10   7      826.79      762.72     76.46 o 
   1  10   7     1644.49     1572.99     93.16 o 
   2  10   7     1127.00      973.78     81.12 o 
   3  10   7       12.75      -60.01     60.01 o 
   4  10   7     1772.13     1525.85     99.40 o 
   5  10   7      453.88      209.06    111.78 o 
   6  10   7        3.45      -14.66     68.91 o 
   7  10   7       10.90       71.56    103.96 o 
   8  10   7        2.11        6.73     74.43 o 
   9  10   7        2.25       69.75     85.75 o 
  10  10   7        5.08      -94.24     94.24 o 
  11  10   7        1.95       76.02    117.39 o 
  12  10   7      491.64      389.69    136.25 o 
  13  10   7       85.43      153.14    143.66 o 
 -12  11   7        8.86      -87.83    197.99 o 
 -11  11   7       53.85      178.72    122.60 o 
 -10  11   7       47.30      286.81    212.14 o 
  -9  11   7       22.16      -13.68    119.93 o 
  -8  11   7      256.12      270.29    100.13 o 
  -7  11   7       13.82      130.44     95.86 o 
  -6  11   7       76.10      157.11     74.84 o 
  -5  11   7       14.10       27.36     76.01 o 
  -4  11   7      232.49      204.17     75.33 o 
  -3  11   7        8.52       76.52     69.44 o 
  -2  11   7      415.48      390.77     66.84 o 
  -1  11   7      420.92      392.77     69.19 o 
   0  11   7      104.32       94.59     91.77 o 
   1  11   7       59.42      122.82     69.55 o 
   2  11   7        0.32      -18.39    100.58 o 
   3  11   7        2.37      109.05     69.56 o 
   4  11   7     1702.54     1551.33    100.80 o 
   5  11   7      379.75      474.29     77.76 o 
   6  11   7       27.79        8.99     75.14 o 
   7  11   7      125.64      130.94     99.40 o 
   8  11   7       68.76      -31.24    125.79 o 
   9  11   7       16.37       91.28    163.01 o 
  10  11   7        0.30      248.50    186.83 o 
  11  11   7       22.73      107.74    197.99 o 
  12  11   7       23.48      -68.48    196.50 o 
 -12  12   7        0.74       72.94    196.50 o 
 -11  12   7      311.21      327.55    138.76 o 
 -10  12   7      202.24      177.53    131.58 o 
  -9  12   7      552.78      491.43    127.53 o 
  -8  12   7       63.00     -110.48    110.48 o 
  -7  12   7      111.97      208.72    111.45 o 
  -6  12   7       10.29      -13.15     78.53 o 
  -5  12   7      395.83      497.63     86.83 o 
  -4  12   7      101.09      125.84     84.88 o 
  -3  12   7      528.36      523.32     83.94 o 
  -2  12   7      701.96      762.80    138.04 o 
  -1  12   7     1435.00     1401.83     89.48 o 
   0  12   7       11.42      -72.28     72.28 o 
   1  12   7       47.65       51.38     75.56 o 
   2  12   7      422.63      461.37     80.35 o 
   3  12   7      838.33      916.26     87.45 o 
   4  12   7      614.55      593.17     89.81 o 
   5  12   7       35.36       28.49    113.03 o 
   6  12   7      280.63      327.44    108.95 o 
   7  12   7       70.20      122.70    138.45 o 
   8  12   7      413.73      579.89    124.09 o 
   9  12   7       14.02        3.19    121.17 o 
  10  12   7       43.77      406.61    135.80 o 
  11  12   7       63.54      284.34    142.95 o 
  12  12   7       42.42       35.73    230.74 o 
 -11  13   7      396.57      496.01    252.33 o 
 -10  13   7      626.93      641.44    160.23 o 
  -9  13   7      529.28      463.76    142.17 o 
  -8  13   7      126.50      130.36    189.06 o 
  -7  13   7      215.95      205.75    120.93 o 
  -6  13   7        0.82      -36.06    103.85 o 
  -5  13   7      144.19       56.38     85.40 o 
  -4  13   7      466.77      577.60     96.07 o 
  -3  13   7      651.97      837.80    101.83 o 
  -2  13   7     2594.16     2576.67    129.67 o 
  -1  13   7      601.08      540.32     79.60 o 
   0  13   7       96.31       78.38     80.94 o 
   1  13   7      565.43      757.04    114.22 o 
   2  13   7       10.61      -73.08     77.54 o 
   3  13   7       24.23       -9.84     76.77 o 
   4  13   7       39.58       80.07     92.60 o 
   5  13   7       10.99       56.25     98.57 o 
   6  13   7       47.61       14.94    112.40 o 
   7  13   7     1317.57     1517.93    149.67 o 
   8  13   7       93.20      289.68    127.87 o 
   9  13   7      355.96      209.74    140.04 o 
  10  13   7       10.87      135.25    152.04 o 
  11  13   7       12.15      374.02    165.18 o 
 -10  14   7      561.27      886.39    173.77 o 
  -9  14   7      204.20      140.98    144.40 o 
  -8  14   7      292.66      138.53    118.89 o 
  -7  14   7        0.73      130.48    260.52 o 
  -6  14   7      250.28      233.91    125.76 o 
  -5  14   7       99.01      107.07    155.82 o 
  -4  14   7      756.83      780.61    100.81 o 
  -3  14   7     2206.07     2215.38    133.72 o 
  -2  14   7      655.70      620.38    137.29 o 
  -1  14   7      391.33      154.16     83.58 o 
   0  14   7      641.72      711.73     99.42 o 
   1  14   7       12.34       40.15    121.75 o 
   2  14   7      210.37      250.34     83.80 o 
   3  14   7       43.92        5.27     82.13 o 
   4  14   7      114.44      116.16    122.47 o 
   5  14   7      770.53      749.84    104.81 o 
   6  14   7      199.27      372.72    131.83 o 
   7  14   7      211.34      443.69    139.23 o 
   8  14   7      419.23      634.65    212.88 o 
   9  14   7        0.28      262.11    174.92 o 
  -8  15   7      219.10      164.81    129.66 o 
  -7  15   7       23.25      -72.02    136.07 o 
  -6  15   7        1.56       97.85    152.59 o 
  -5  15   7        9.86     -127.32    127.32 o 
  -4  15   7     1028.98     1024.77    118.50 o 
  -3  15   7      297.19      362.84     99.42 o 
  -2  15   7      369.63      493.14    100.30 o 
  -1  15   7       60.43      165.57    157.62 o 
   0  15   7      298.09      288.25    116.01 o 
   1  15   7        3.97      139.51     94.56 o 
   2  15   7        5.78        4.61     93.72 o 
   3  15   7      144.86      168.65    100.36 o 
   4  15   7      422.68      611.99    111.82 o 
   5  15   7        1.75      -15.71    124.09 o 
   6  15   7       58.61       38.67    130.80 o 
   7  15   7      300.40      212.74    387.05 o 
   8  15   7      265.81      433.44    160.45 o 
  -7  16   7       42.88      291.78    218.83 o 
  -6  16   7       94.74       63.82    137.49 o 
  -5  16   7       10.55     -132.70    132.70 o 
  -4  16   7       74.92       68.23    147.31 o 
  -3  16   7      127.60      118.29    148.61 o 
  -2  16   7       11.32      -38.29    119.39 o 
  -1  16   7        0.63       30.19    117.54 o 
   0  16   7      139.51      229.54    107.30 o 
   1  16   7      315.95      403.94    109.07 o 
   2  16   7       19.93      -26.03    100.67 o 
   3  16   7      108.33       13.41    122.46 o 
   4  16   7       63.55       61.20    166.98 o 
   5  16   7      190.18      509.94    503.17 o 
   6  16   7       19.87       89.49    146.31 o 
  -4  17   7        3.13       48.27    122.30 o 
  -3  17   7      149.83       10.88    109.22 o 
  -2  17   7      391.05      379.59    137.46 o 
  -1  17   7       25.87      114.73    147.38 o 
   0  17   7       72.80       76.66    145.79 o 
   1  17   7       57.22      127.05    233.81 o 
   2  17   7       96.12      -44.47    175.84 o 
   3  17   7       74.93      160.59    124.93 o 
   4  17   7        0.05      214.65    126.35 o 
 -16   0   8      502.32      786.02    221.81 o 
 -15   0   8      647.28      613.33    206.93 o 
 -14   0   8       29.48      147.38    178.64 o 
 -13   0   8     5519.89     5542.32    311.13 o 
 -12   0   8     1648.92     1580.97    192.04 o 
 -11   0   8     2130.26     1899.94    152.59 o 
 -10   0   8      118.39      186.26     78.19 o 
  -9   0   8    10200.68     9627.06    221.28 o 
  -8   0   8     2761.23     3021.25     93.71 o 
  -7   0   8    22149.24    22529.76    366.63 o 
  -6   0   8     5488.08     5861.19    113.43 o 
  -5   0   8    24098.74    24479.35    243.78 o 
  -4   0   8     4144.80     4622.60     78.61 o 
  -3   0   8     5185.88     5011.24    122.09 o 
  -2   0   8     1214.06     1214.03     64.68 o 
  -1   0   8    80526.10    88012.92   1588.41 o 
   0   0   8        4.16       98.25     69.97 o 
   1   0   8    30406.59    28807.29    550.81 o 
   2   0   8      705.06      747.31     84.85 o 
   3   0   8     3422.50     2798.70    122.07 o 
   4   0   8      703.53      801.43     59.89 o 
   5   0   8     6759.30     6711.30    174.92 o 
   6   0   8      326.37      256.44     57.23 o 
   7   0   8     3382.38     3568.44    157.05 o 
   8   0   8       29.36       54.40    145.89 o 
   9   0   8     3808.98     3434.37    214.37 o 
  10   0   8     2711.44     2608.15    208.41 o 
  11   0   8     1619.46     1863.82    190.55 o 
  12   0   8      373.55      262.01    145.89 o 
  13   0   8     1595.90     1391.91    197.99 o 
  14   0   8      501.14      611.84    168.22 o 
  15   0   8      111.27      -38.71    175.66 o 
  16   0   8       84.02     -189.06    189.06 o 
 -16   1   8      528.60      626.30    141.44 o 
 -15   1   8       74.67      176.35    119.47 o 
 -14   1   8     1693.47     1914.52    156.83 o 
 -13   1   8       32.50      -24.35    106.30 o 
 -12   1   8     4877.52     4845.07    156.44 o 
 -11   1   8      743.34      721.73     85.29 o 
 -10   1   8       11.30      -55.57     63.59 o 
  -9   1   8        0.54      -31.25     48.60 o 
  -8   1   8    12987.68    12654.05    150.98 o 
  -7   1   8     2034.16     2025.39     59.54 o 
  -6   1   8    14321.02    13858.94    169.98 o 
  -5   1   8     3097.39     3441.57     56.81 o 
  -4   1   8      824.15      798.27     36.53 o 
  -3   1   8      620.93      620.18     33.32 o 
  -2   1   8    19986.91    20187.32    181.09 o 
  -1   1   8       59.29       74.35     32.86 o 
   0   1   8     7743.67     7594.88    151.05 o 
   1   1   8     1297.13     1113.98     77.41 o 
   2   1   8    10025.76    11309.13    343.14 o 
   3   1   8      236.04      366.06     81.13 o 
   4   1   8     2649.19     2735.22     76.06 o 
   5   1   8     6978.31     6323.28    151.48 o 
   6   1   8     6396.58     5751.05    114.53 o 
   7   1   8       74.89       82.04     38.53 o 
   8   1   8      854.55      816.66     52.64 o 
   9   1   8      104.98       49.87     85.26 o 
  10   1   8     4919.49     5020.54    189.48 o 
  11   1   8     2039.93     1731.48    233.72 o 
  12   1   8     1383.91     1282.93    127.87 o 
  13   1   8      407.06      390.21    206.18 o 
  14   1   8      212.22      232.40    113.13 o 
  15   1   8        3.69      -54.74    118.42 o 
  16   1   8        3.37     -139.39    139.58 o 
 -16   2   8      185.46      396.50    227.02 o 
 -15   2   8      347.74      330.28    124.66 o 
 -14   2   8      171.81      420.41    179.38 o 
 -13   2   8     1909.98     1784.51    218.83 o 
 -12   2   8      529.09      570.87     86.88 o 
 -11   2   8      605.50      525.58     79.92 o 
 -10   2   8      402.64      443.63    137.20 o 
  -9   2   8      419.55      312.16     55.30 o 
  -8   2   8      158.92      171.79     42.52 o 
  -7   2   8    12346.23    12509.54    146.63 o 
  -6   2   8       44.49       87.74     35.09 o 
  -5   2   8     2334.84     2141.52     55.19 o 
  -4   2   8     4941.25     5158.79     79.43 o 
  -3   2   8     1757.58     1941.37     48.11 o 
  -2   2   8        8.14       39.15     26.06 o 
  -1   2   8     8136.01     8402.11    113.31 o 
   0   2   8     2677.54     2898.15    116.12 o 
   1   2   8    14589.93    14835.30    234.71 o 
   2   2   8      767.90      828.32     58.70 o 
   3   2   8       59.41      134.12     45.78 o 
   4   2   8    17062.60    18882.86    203.49 o 
   5   2   8     9285.43    10291.05    139.58 o 
   6   2   8      427.62      505.24     43.93 o 
   7   2   8     4635.39     4876.27     96.60 o 
   8   2   8       28.92       57.52     43.58 o 
   9   2   8      168.55      169.22     67.31 o 
  10   2   8      500.41      447.10    106.07 o 
  11   2   8     1172.36     1312.12    120.00 o 
  12   2   8      250.26      120.55     99.94 o 
  13   2   8       24.46      -50.88    104.54 o 
  14   2   8       41.70     -118.28    121.98 o 
  15   2   8       33.00      -39.06    157.80 o 
  16   2   8      123.38       33.19    133.13 o 
 -16   3   8        3.93      -19.97    125.99 o 
 -15   3   8        2.90      226.59    126.20 o 
 -14   3   8      742.27      919.17    131.95 o 
 -13   3   8       50.79       95.24     89.90 o 
 -12   3   8     1949.27     1972.18    114.28 o 
 -11   3   8      531.18      520.42     81.26 o 
 -10   3   8      274.80      203.13     71.70 o 
  -9   3   8       80.05      106.26     50.59 o 
  -8   3   8      625.22      525.83     56.09 o 
  -7   3   8        7.34      -13.70     38.44 o 
  -6   3   8     3933.66     4123.46     78.12 o 
  -5   3   8     3912.72     4292.97     76.85 o 
  -4   3   8      197.02      224.98     31.83 o 
  -3   3   8     8411.27     8401.62    104.65 o 
  -2   3   8     5407.08     5512.99     80.80 o 
  -1   3   8      296.86      260.40     53.36 o 
   0   3   8    13137.28    13218.76    171.03 o 
   1   3   8      668.74      729.78     90.81 o 
   2   3   8      286.39      343.06     52.96 o 
   3   3   8       13.98        9.79     42.55 o 
   4   3   8      373.82      317.40     36.93 o 
   5   3   8      420.26      245.10     38.98 o 
   6   3   8     5945.25     5967.03    109.89 o 
   7   3   8       51.41      -15.09     40.35 o 
   8   3   8      243.88      206.27     46.06 o 
   9   3   8      235.77      254.07     69.83 o 
  10   3   8      888.16      747.49    112.39 o 
  11   3   8      505.11      413.98     97.63 o 
  12   3   8      144.49        9.97    101.25 o 
  13   3   8      275.67       84.20    105.25 o 
  14   3   8      217.19      143.40    116.29 o 
  15   3   8        7.70      -58.52    199.48 o 
  16   3   8        3.37      -32.69    139.04 o 
 -16   4   8       30.07      823.13    571.65 o 
 -15   4   8       29.62      -90.44    122.30 o 
 -14   4   8       76.06      170.70     95.62 o 
 -13   4   8     1888.27     1808.48    256.44 o 
 -12   4   8     1112.87     1199.42    103.71 o 
 -11   4   8     1135.70     1081.52     92.36 o 
 -10   4   8      105.04       45.81     63.27 o 
  -9   4   8      633.12      666.18     64.80 o 
  -8   4   8      959.89      917.67     61.85 o 
  -7   4   8     3724.60     3681.58     79.66 o 
  -6   4   8     1172.52     1167.18     52.00 o 
  -5   4   8     7417.68     6958.35    102.15 o 
  -4   4   8     4339.45     4485.88     78.53 o 
  -3   4   8      539.47      469.33     35.19 o 
  -2   4   8     2382.97     2262.60     55.68 o 
  -1   4   8    10243.14    10401.82    134.77 o 
   0   4   8     1612.81     1645.19     57.49 o 
   1   4   8       28.69       25.37     34.37 o 
   2   4   8       23.87       11.71     45.04 o 
   3   4   8      298.83      353.06     55.52 o 
   4   4   8       75.22      130.19     37.37 o 
   5   4   8     4741.09     4975.19     95.43 o 
   6   4   8     1171.02     1103.55     72.41 o 
   7   4   8     1770.88     1670.04     66.02 o 
   8   4   8       13.90     -108.22    108.22 o 
   9   4   8      403.83      360.69     98.14 o 
  10   4   8     2448.58     2573.10    146.31 o 
  11   4   8      324.50      335.67     95.77 o 
  12   4   8       11.61       60.46    137.70 o 
  13   4   8       80.49      -17.07    119.84 o 
  14   4   8        5.60     -109.10    109.10 o 
  15   4   8        2.47       74.17    168.96 o 
 -15   5   8       17.33      190.07    187.57 o 
 -14   5   8      329.82      454.07    141.76 o 
 -13   5   8     1328.52     1509.99    121.17 o 
 -12   5   8     2477.53     2576.82    126.79 o 
 -11   5   8     2858.52     2843.24    125.78 o 
 -10   5   8     1657.19     1672.56     93.25 o 
  -9   5   8      286.32      252.27     59.83 o 
  -8   5   8     5517.59     5676.87    150.20 o 
  -7   5   8       66.22       86.88     42.38 o 
  -6   5   8     6431.15     6507.11    105.48 o 
  -5   5   8     4805.56     4996.46    118.60 o 
  -4   5   8       15.84       40.89     36.17 o 
  -3   5   8      105.49      104.55     33.70 o 
  -2   5   8    12412.24    12290.88    138.37 o 
  -1   5   8     1751.46     1727.65     50.26 o 
   0   5   8     7029.30     6807.69    122.97 o 
   1   5   8     2514.04     2635.05     78.29 o 
   2   5   8     9769.90     9707.35    286.96 o 
   3   5   8      183.76      233.10     40.57 o 
   4   5   8     3380.72     3210.88     95.19 o 
   5   5   8      735.32      842.52     51.13 o 
   6   5   8     6910.76     6744.93    119.38 o 
   7   5   8       61.27       63.30     47.46 o 
   8   5   8      363.56      407.45     77.23 o 
   9   5   8     1119.31      958.19     82.76 o 
  10   5   8       27.15      -16.73     69.52 o 
  11   5   8     1103.37      931.80    160.78 o 
  12   5   8     1200.49     1089.66    196.50 o 
  13   5   8      131.15      113.48    208.41 o 
  14   5   8      323.51      223.82    121.55 o 
  15   5   8      204.22       72.88    134.69 o 
 -15   6   8      490.06      624.45    134.22 o 
 -14   6   8       39.77      159.37    100.22 o 
 -13   6   8     2313.54     2409.34    138.61 o 
 -12   6   8      786.85      868.68    132.82 o 
 -11   6   8     1969.74     2044.21    112.76 o 
 -10   6   8       27.26       30.10     58.29 o 
  -9   6   8     2080.46     1996.79     99.27 o 
  -8   6   8      248.40      209.01     57.61 o 
  -7   6   8    11523.45    11371.45    152.58 o 
  -6   6   8       53.66       96.51     41.91 o 
  -5   6   8     9107.13     8787.24    124.63 o 
  -4   6   8     6177.35     5947.67     98.11 o 
  -3   6   8    15375.38    15416.46    174.55 o 
  -2   6   8      198.33      153.97     41.17 o 
  -1   6   8    18166.46    17910.16    184.07 o 
   0   6   8      123.43        8.75     44.45 o 
   1   6   8     7259.12     6325.03    133.26 o 
   2   6   8       86.92       73.60     45.06 o 
   3   6   8     7703.01     8126.83    129.40 o 
   4   6   8      137.72      186.76     38.18 o 
   5   6   8     5112.10     4814.52     90.63 o 
   6   6   8      325.51      315.58     44.32 o 
   7   6   8     6036.53     6197.59    131.50 o 
   8   6   8       38.40      -28.99     65.43 o 
   9   6   8        5.00      -53.48     70.09 o 
  10   6   8     2699.30     2667.54    152.25 o 
  11   6   8      667.44      593.60    110.85 o 
  12   6   8       19.34       93.73    103.65 o 
  13   6   8      467.21      678.83    104.80 o 
  14   6   8       29.49        1.98    107.76 o 
  15   6   8      139.69      168.58    115.79 o 
 -15   7   8       23.52       95.52    110.00 o 
 -14   7   8      949.95      919.49    120.21 o 
 -13   7   8      289.21      499.21     94.74 o 
 -12   7   8     1270.63     1185.51    106.25 o 
 -11   7   8     1393.08     1259.76    120.43 o 
 -10   7   8     1520.76     1750.14     99.42 o 
  -9   7   8      384.45      325.62     93.68 o 
  -8   7   8     1879.86     1961.44     83.06 o 
  -7   7   8      161.57      101.70     48.83 o 
  -6   7   8     7579.99     8029.36    126.27 o 
  -5   7   8       20.88       32.54     43.96 o 
  -4   7   8     3673.43     3546.93     80.43 o 
  -3   7   8     2133.90     2231.88     65.46 o 
  -2   7   8     9471.44     8759.29    122.47 o 
  -1   7   8      558.10      601.67     54.98 o 
   0   7   8    10442.54    10338.09    178.87 o 
   1   7   8        3.15       25.67     80.79 o 
   2   7   8       35.71       75.88     51.77 o 
   3   7   8        6.86       41.97     35.51 o 
   4   7   8     2008.80     1798.23     59.86 o 
   5   7   8      109.52       89.82     40.84 o 
   6   7   8     5220.52     5086.82    100.30 o 
   7   7   8      996.33      980.86     72.45 o 
   8   7   8     1296.56     1239.54     80.30 o 
   9   7   8      991.64     1061.72     76.93 o 
  10   7   8      163.64      106.83    123.34 o 
  11   7   8       94.35      -22.59     81.03 o 
  12   7   8      644.55      538.97    100.51 o 
  13   7   8       33.76      -68.12     95.36 o 
  14   7   8      148.18       91.84    106.08 o 
 -14   8   8       34.14      152.55    133.38 o 
 -13   8   8      789.48      799.97    106.24 o 
 -12   8   8      322.78      373.21    116.23 o 
 -11   8   8       85.42      110.94     72.57 o 
 -10   8   8      342.62      334.19     67.66 o 
  -9   8   8      742.85      726.67     80.15 o 
  -8   8   8      549.71      616.59     70.74 o 
  -7   8   8     1846.57     1955.36     83.34 o 
  -6   8   8      148.86      100.07     48.96 o 
  -5   8   8      278.54      201.13     50.00 o 
  -4   8   8      378.75      532.35     60.05 o 
  -3   8   8      918.52      816.59     61.02 o 
  -2   8   8     1554.86     1476.16     60.33 o 
  -1   8   8     1236.90     1181.32     82.30 o 
   0   8   8      443.28      406.67     62.52 o 
   1   8   8     3232.66     3123.46    106.29 o 
   2   8   8      123.13       68.27     43.34 o 
   3   8   8      288.50      240.37     40.82 o 
   4   8   8     1955.00     2063.21     65.43 o 
   5   8   8     1920.79     1929.31     66.54 o 
   6   8   8      515.15      576.24     55.03 o 
   7   8   8     1132.71     1181.97     77.77 o 
   8   8   8     1442.23     1391.14     81.52 o 
   9   8   8       26.79       86.33     69.90 o 
  10   8   8      262.15      269.57     72.63 o 
  11   8   8        3.07       90.79     92.43 o 
  12   8   8      235.60      191.47    128.92 o 
  13   8   8       50.87      -63.15    124.42 o 
  14   8   8        6.42      -93.29    238.19 o 
 -14   9   8      193.57      188.84    148.32 o 
 -13   9   8        7.42      -11.94    124.18 o 
 -12   9   8       41.61       71.01    124.20 o 
 -11   9   8      255.57      216.45     92.34 o 
 -10   9   8       97.78       42.79     84.89 o 
  -9   9   8      680.89      737.00     91.25 o 
  -8   9   8     1066.65     1245.70     94.76 o 
  -7   9   8      222.73      199.60     74.57 o 
  -6   9   8      288.62      242.95     61.86 o 
  -5   9   8        7.50      -10.50     53.91 o 
  -4   9   8      293.25      193.76     55.06 o 
  -3   9   8      294.36      295.51     68.11 o 
  -2   9   8      141.33      115.01     64.89 o 
  -1   9   8     1704.48     1938.65     82.19 o 
   0   9   8      103.63       26.82     56.65 o 
   1   9   8        2.71      -58.52     58.52 o 
   2   9   8      292.47      318.55     50.90 o 
   3   9   8      369.17      477.52     57.11 o 
   4   9   8      184.10      125.20     54.31 o 
   5   9   8      105.09      177.29     56.65 o 
   6   9   8        8.86      -24.15     69.07 o 
   7   9   8      108.51       98.85     71.36 o 
   8   9   8       17.94       30.24     75.08 o 
   9   9   8        4.04      104.99     84.28 o 
  10   9   8      394.83      264.20     89.81 o 
  11   9   8      429.94      355.83    197.99 o 
  12   9   8       78.01      147.52    127.50 o 
  13   9   8       10.82       14.02    127.35 o 
 -13  10   8      312.81      356.95    144.97 o 
 -12  10   8       16.60     -108.01    129.28 o 
 -11  10   8       39.77      -19.33    121.04 o 
 -10  10   8        6.88      151.09    109.46 o 
  -9  10   8       67.06       24.36    102.09 o 
  -8  10   8      124.65      -97.51     97.51 o 
  -7  10   8     1910.84     2178.81    148.14 o 
  -6  10   8        7.69        3.59     67.89 o 
  -5  10   8     1893.83     1841.62    104.02 o 
  -4  10   8       11.04      -64.55     64.55 o 
  -3  10   8       65.83      106.57     66.34 o 
  -2  10   8      680.01      708.69     74.56 o 
  -1  10   8      409.32      447.36     63.57 o 
   0  10   8        4.22      -62.68     62.68 o 
   1  10   8     3469.31     3321.66    120.09 o 
   2  10   8      247.63      123.88     67.58 o 
   3  10   8      969.93      989.26     84.37 o 
   4  10   8     2664.32     2670.83    175.05 o 
   5  10   8      209.74      145.10     73.33 o 
   6  10   8     1761.14     1804.38    104.21 o 
   7  10   8      177.23       98.81     95.64 o 
   8  10   8       79.16       83.20     83.31 o 
   9  10   8      285.39      440.98    139.92 o 
  10  10   8      528.14      580.34     97.49 o 
  11  10   8      459.40      327.46    138.19 o 
  12  10   8      358.57      256.24    141.34 o 
  13  10   8       34.47      -34.73    259.77 o 
 -12  11   8      560.81      689.26    208.41 o 
 -11  11   8       72.47      123.92    131.73 o 
 -10  11   8       16.60      -18.75    242.65 o 
  -9  11   8      107.52      256.34    185.34 o 
  -8  11   8     2519.42     2320.63    178.64 o 
  -7  11   8       71.40      122.80    160.78 o 
  -6  11   8     2837.29     2647.34    123.87 o 
  -5  11   8      820.70      886.68     89.51 o 
  -4  11   8      977.51      879.97     90.27 o 
  -3  11   8     1268.15     1236.64     96.30 o 
  -2  11   8     1116.09     1082.49     79.53 o 
  -1  11   8      425.54      603.44     80.09 o 
   0  11   8     6567.31     6395.33    169.65 o 
   1  11   8       12.67      -63.11     63.11 o 
   2  11   8     1855.15     1917.81    117.45 o 
   3  11   8     2450.57     2581.32    181.42 o 
   4  11   8      337.09      306.33     75.34 o 
   5  11   8     1854.48     1870.67    180.21 o 
   6  11   8      673.81      508.38    106.84 o 
   7  11   8       38.31       32.06    103.43 o 
   8  11   8     1660.86     1650.44    143.45 o 
   9  11   8      280.29      320.78    125.18 o 
  10  11   8     1328.51     1466.22    153.16 o 
  11  11   8      575.42      601.82    153.59 o 
  12  11   8      660.59      812.81    221.81 o 
 -12  12   8       16.95      -93.79    193.53 o 
 -11  12   8     1069.49     1147.05    162.61 o 
 -10  12   8       18.62        4.16    219.58 o 
  -9  12   8      314.85      215.06    127.25 o 
  -8  12   8       59.83       63.79    122.67 o 
  -7  12   8     3468.23     3241.79    197.99 o 
  -6  12   8      163.18      275.30     86.05 o 
  -5  12   8     2382.35     2588.74    130.34 o 
  -4  12   8      615.86      654.84     92.56 o 
  -3  12   8     3422.43     3615.98    143.90 o 
  -2  12   8      247.29      237.91     66.86 o 
  -1  12   8     3039.01     2827.09    111.72 o 
   0  12   8       74.41      160.72     70.64 o 
   1  12   8     3438.71     3504.17    209.44 o 
   2  12   8      214.29      142.04     72.73 o 
   3  12   8      545.80      560.84     92.58 o 
   4  12   8     1645.55     1557.52    111.05 o 
   5  12   8      837.09     1044.38    149.67 o 
   6  12   8     1207.05     1095.95    315.60 o 
   7  12   8     1553.36     1539.68    149.48 o 
   8  12   8        2.68     -116.71    171.94 o 
   9  12   8     1095.99     1269.21    152.79 o 
  10  12   8      263.53      408.13    137.89 o 
  11  12   8      840.60     1066.32    237.44 o 
 -11  13   8        0.01      -23.07    143.16 o 
 -10  13   8      355.72      465.42    145.89 o 
  -9  13   8       47.56      -31.93    134.80 o 
  -8  13   8     1044.13     1128.72    151.97 o 
  -7  13   8        2.64      -85.60    118.35 o 
  -6  13   8      264.08      341.24    114.65 o 
  -5  13   8      203.02      102.41     86.90 o 
  -4  13   8      412.82      428.95     88.80 o 
  -3  13   8      121.55       54.02     86.55 o 
  -2  13   8     1292.36     1145.03    104.17 o 
  -1  13   8       11.97      -14.86     93.33 o 
   0  13   8      988.92     1046.22     99.69 o 
   1  13   8      311.62      285.71    134.36 o 
   2  13   8     2082.99     2070.55    122.06 o 
   3  13   8      340.80      293.40     87.54 o 
   4  13   8      344.77      341.87     87.38 o 
   5  13   8      846.15     1034.76    110.65 o 
   6  13   8      184.00      140.28    119.09 o 
   7  13   8       99.48      330.13    120.44 o 
   8  13   8      359.85      370.17    129.46 o 
   9  13   8      232.18      493.10    162.27 o 
  10  13   8      167.39      325.23    152.14 o 
  -9  14   8      298.26      174.63    152.38 o 
  -8  14   8      675.49      784.12    150.48 o 
  -7  14   8      471.04      353.10    128.10 o 
  -6  14   8      127.35      -42.09    111.44 o 
  -5  14   8        8.33      -52.49     89.70 o 
  -4  14   8      293.44      356.34     98.17 o 
  -3  14   8        4.70      -17.71    119.97 o 
  -2  14   8       92.55       57.93     86.04 o 
  -1  14   8      105.18      -12.51    102.60 o 
   0  14   8      603.23      591.62    107.93 o 
   1  14   8      662.20      658.87     95.71 o 
   2  14   8      641.80      639.47     98.44 o 
   3  14   8       31.24      111.45     94.85 o 
   4  14   8      541.35      479.55    102.30 o 
   5  14   8        7.12      -36.46     97.37 o 
   6  14   8       98.49      295.93    151.84 o 
   7  14   8       59.86       14.61    130.98 o 
   8  14   8       74.11       90.70    150.00 o 
   9  14   8        1.02      525.61    216.60 o 
  -8  15   8       48.92     -145.17    145.17 o 
  -7  15   8      142.05       71.17    129.46 o 
  -6  15   8       12.15     -126.20    126.20 o 
  -5  15   8      280.65      303.90    166.37 o 
  -4  15   8      120.14      188.38     96.24 o 
  -3  15   8      426.79      551.09    109.41 o 
  -2  15   8        7.40      104.40     94.14 o 
  -1  15   8      258.63      442.40    113.45 o 
   0  15   8      201.58      180.69     97.63 o 
   1  15   8      543.12      560.50    101.15 o 
   2  15   8       41.23      201.89    123.29 o 
   3  15   8      198.77      360.01    211.52 o 
   4  15   8       17.72      -47.82     96.22 o 
   5  15   8      274.43      334.99    128.95 o 
   6  15   8       24.32      117.62    135.19 o 
   7  15   8      370.27      485.80    146.31 o 
   8  15   8        2.89       20.37    148.77 o 
  -6  16   8       39.09       -8.01    246.38 o 
  -5  16   8        3.33       18.96    132.51 o 
  -4  16   8       39.78      110.04    106.60 o 
  -3  16   8      594.14      546.72    110.00 o 
  -2  16   8      252.12      476.93    128.77 o 
  -1  16   8      340.65      158.61    184.60 o 
   0  16   8      484.83      492.04    106.83 o 
   1  16   8       28.12      -46.67    128.55 o 
   2  16   8       86.52       35.08    141.60 o 
   3  16   8        1.19       25.34    184.92 o 
   4  16   8       49.24      234.07    139.57 o 
   5  16   8       23.89      -76.95    223.30 o 
   6  16   8      129.37       70.60    171.20 o 
  -3  17   8        9.46      115.08    115.95 o 
  -2  17   8      482.10      720.51    151.57 o 
  -1  17   8      495.65      134.39    180.87 o 
   0  17   8       88.91      186.43    142.42 o 
   1  17   8      171.46      198.43    125.63 o 
   2  17   8        3.15        6.14    126.81 o 
   3  17   8        6.80      -23.57    144.62 o 
 -16   1   9        2.26      189.08    153.14 o 
 -15   1   9      192.27      492.62    142.91 o 
 -14   1   9      133.77      194.35    117.77 o 
 -13   1   9      598.77      544.58    115.18 o 
 -12   1   9        0.09      164.76    128.77 o 
 -11   1   9        4.22      -46.97     70.14 o 
 -10   1   9      527.96      510.67     74.21 o 
  -9   1   9        2.76       50.12     52.79 o 
  -8   1   9      719.27      796.41     45.38 o 
  -7   1   9        9.76       60.32     47.49 o 
  -6   1   9     3911.27     4179.56     68.28 o 
  -5   1   9        1.26      -26.68     26.68 o 
  -4   1   9     2949.26     3275.96     63.52 o 
  -3   1   9     9863.39    10534.43    118.83 o 
  -2   1   9    15424.70    16551.73    224.76 o 
  -1   1   9    34062.39    35183.48    471.00 o 
   0   1   9      542.94      583.23     57.36 o 
   1   1   9     4476.84     4972.59    102.56 o 
   2   1   9       10.32       14.26     52.10 o 
   3   1   9      333.48      390.33     59.55 o 
   4   1   9       10.92        3.62     41.95 o 
   5   1   9     3177.60     3104.94     74.59 o 
   6   1   9      320.20      235.15     40.69 o 
   7   1   9       74.04      -19.89     39.10 o 
   8   1   9     1260.25     1255.69     59.84 o 
   9   1   9      718.63      761.68    159.07 o 
  10   1   9     1750.46     1908.68    221.07 o 
  11   1   9        8.45       78.19     95.72 o 
  12   1   9       42.73       75.95     97.16 o 
  13   1   9        0.77      181.07    192.78 o 
  14   1   9       77.97      195.19    121.54 o 
  15   1   9      244.63      354.34    140.29 o 
  16   1   9       30.05     -104.31    231.49 o 
 -16   2   9       68.41      161.16    141.36 o 
 -15   2   9       31.99       93.24    138.45 o 
 -14   2   9      159.35      313.81    118.42 o 
 -13   2   9      227.91      321.32    111.57 o 
 -12   2   9      361.49      236.92    141.42 o 
 -11   2   9        1.01       11.61     93.05 o 
 -10   2   9      525.56      466.69     78.41 o 
  -9   2   9      335.32      319.88     56.86 o 
  -8   2   9      634.31      672.11     50.53 o 
  -7   2   9      151.17      303.84     41.94 o 
  -6   2   9     2546.01     2826.34     67.11 o 
  -5   2   9       41.88       37.40     32.08 o 
  -4   2   9      794.89      729.54     38.67 o 
  -3   2   9     1172.85     1195.81     43.13 o 
  -2   2   9    13595.27    14325.97    146.54 o 
  -1   2   9     5186.02     5249.30     90.22 o 
   0   2   9       13.01      -44.28     44.28 o 
   1   2   9     4068.95     4218.85    115.23 o 
   2   2   9      108.99      146.81     51.91 o 
   3   2   9        0.65      -12.77     51.36 o 
   4   2   9     3042.58     3491.85     89.02 o 
   5   2   9     1219.50     1437.16     57.41 o 
   6   2   9     1062.43     1143.24     55.03 o 
   7   2   9     2292.51     2388.83     72.76 o 
   8   2   9      411.42      420.68     57.59 o 
   9   2   9     1082.44     1083.50     85.71 o 
  10   2   9        0.08       55.05     92.47 o 
  11   2   9        4.83      -11.83    109.42 o 
  12   2   9       13.74      -97.63     97.63 o 
  13   2   9      128.39      210.97    172.69 o 
  14   2   9      116.87      266.47    118.95 o 
  15   2   9      276.76       56.12    124.58 o 
  16   2   9       54.06       99.40    146.65 o 
 -16   3   9       15.64      308.92    144.51 o 
 -15   3   9      354.11      240.37    133.84 o 
 -14   3   9      119.07      149.33    118.23 o 
 -13   3   9      283.30      352.72    126.58 o 
 -12   3   9       31.76      145.84     79.63 o 
 -11   3   9     1165.49      982.04     93.66 o 
 -10   3   9     1049.23      907.94     86.22 o 
  -9   3   9      603.98      534.40     60.46 o 
  -8   3   9      136.83      230.06     51.52 o 
  -7   3   9      760.31      707.84     47.20 o 
  -6   3   9      399.04      303.08     39.63 o 
  -5   3   9     1150.05     1249.30     47.52 o 
  -4   3   9      119.80       43.70     33.06 o 
  -3   3   9     5249.29     5997.92     88.27 o 
  -2   3   9       12.59       -6.97     28.96 o 
  -1   3   9     1397.21     1376.43     58.92 o 
   0   3   9      344.24      288.24     51.91 o 
   1   3   9        0.82       45.32     49.99 o 
   2   3   9      526.37      502.57     55.52 o 
   3   3   9     4045.50     3904.56    113.92 o 
   4   3   9      822.45      804.68     46.72 o 
   5   3   9     1054.34      760.32     54.79 o 
   6   3   9      105.78      143.51     41.27 o 
   7   3   9      299.08      313.21     45.81 o 
   8   3   9      432.03      428.66     64.15 o 
   9   3   9      163.96      140.87     69.64 o 
  10   3   9      545.36      454.67     99.99 o 
  11   3   9      173.64      -93.05     93.05 o 
  12   3   9      500.86      463.47    110.00 o 
  13   3   9        0.46     -124.30    124.30 o 
  14   3   9      267.99      316.20    115.26 o 
  15   3   9        7.45       61.49    136.86 o 
 -15   4   9      211.43      238.61    128.31 o 
 -14   4   9       94.03      121.66    118.39 o 
 -13   4   9       31.54      114.80     87.48 o 
 -12   4   9       21.93      107.88     83.05 o 
 -11   4   9      296.62      351.37     81.99 o 
 -10   4   9     1103.50     1128.68     75.14 o 
  -9   4   9      170.06      185.65    103.14 o 
  -8   4   9      207.04      167.76     54.37 o 
  -7   4   9      386.94      402.78     44.80 o 
  -6   4   9       24.58       65.30     37.45 o 
  -5   4   9       84.06      103.42     37.76 o 
  -4   4   9       15.20      -32.01     32.01 o 
  -3   4   9       94.94       78.53     32.19 o 
  -2   4   9     2489.17     2801.85     62.31 o 
  -1   4   9     1112.81     1183.18     45.30 o 
   0   4   9        0.36       95.16     34.63 o 
   1   4   9       73.25       11.08     60.51 o 
   2   4   9     3010.58     3452.31    163.01 o 
   3   4   9     1921.82     1965.55     90.93 o 
   4   4   9      290.90      373.01     46.84 o 
   5   4   9     1693.98     1910.04     65.64 o 
   6   4   9      156.86      139.42     56.30 o 
   7   4   9       12.57      -22.15     45.55 o 
   8   4   9      144.76       22.93     97.33 o 
   9   4   9      124.79      160.00     75.95 o 
  10   4   9      172.16      -82.62     88.42 o 
  11   4   9     1500.95     1669.94    134.21 o 
  12   4   9       47.21       96.73    116.12 o 
  13   4   9      196.18      223.98    113.13 o 
  14   4   9      137.31      275.01    164.50 o 
  15   4   9        0.14      -86.68    134.30 o 
 -15   5   9        8.77       -2.57    124.74 o 
 -14   5   9      186.00      100.07    120.75 o 
 -13   5   9        2.31       38.07     85.84 o 
 -12   5   9       39.89      144.28     81.55 o 
 -11   5   9       64.94      137.64    137.71 o 
 -10   5   9      143.41      172.30     64.07 o 
  -9   5   9      317.74      203.08     58.30 o 
  -8   5   9       74.28       60.75     51.79 o 
  -7   5   9      641.66      736.04     50.88 o 
  -6   5   9        1.30       31.83     40.62 o 
  -5   5   9        1.81      -37.77     37.77 o 
  -4   5   9       62.59       45.15     35.63 o 
  -3   5   9     2849.68     3209.47     70.69 o 
  -2   5   9      399.27      308.93     32.71 o 
  -1   5   9      121.28       96.89     32.74 o 
   0   5   9      695.74      652.45     51.06 o 
   1   5   9       11.39       40.15     40.72 o 
   2   5   9     1547.46     1631.04     76.01 o 
   3   5   9      565.00      575.64     55.20 o 
   4   5   9      340.25      276.01     40.90 o 
   5   5   9      441.76      381.66     45.80 o 
   6   5   9       24.19      -44.96     44.96 o 
   7   5   9        0.13      -48.50     48.50 o 
   8   5   9        1.46       27.99     69.00 o 
   9   5   9       43.21      -53.56     68.20 o 
  10   5   9       90.12       50.24     74.42 o 
  11   5   9       12.08       47.26    103.65 o 
  12   5   9      198.72      210.29    103.01 o 
  13   5   9      162.14       66.80    232.23 o 
  14   5   9        2.33        2.75    121.77 o 
  15   5   9       80.51     -136.07    136.07 o 
 -15   6   9       95.80      339.65    138.35 o 
 -14   6   9       97.25      229.78    103.67 o 
 -13   6   9       22.91        4.87     94.92 o 
 -12   6   9       79.65      171.54     82.14 o 
 -11   6   9       50.33      -34.34     78.09 o 
 -10   6   9       42.51      121.20     79.72 o 
  -9   6   9        8.77      -12.87     57.39 o 
  -8   6   9     1050.81     1192.80     72.75 o 
  -7   6   9        1.68       41.14     45.38 o 
  -6   6   9     1373.34     1510.62     62.30 o 
  -5   6   9      460.01      388.45     45.92 o 
  -4   6   9      762.32      698.48     50.40 o 
  -3   6   9     1170.81     1189.46     52.81 o 
  -2   6   9        0.96       -1.17     37.14 o 
  -1   6   9       80.39      166.46     39.44 o 
   0   6   9     2115.40     2197.37     78.45 o 
   1   6   9     2099.81     2161.88     79.71 o 
   2   6   9     3011.84     3188.05     95.25 o 
   3   6   9     1165.91     1188.42     72.12 o 
   4   6   9     1672.28     1681.84     57.68 o 
   5   6   9        0.98       -8.25     37.87 o 
   6   6   9       13.23      -48.10     48.10 o 
   7   6   9        2.09      -56.60     63.82 o 
   8   6   9      262.03      244.34     78.09 o 
   9   6   9      268.04      102.90    124.87 o 
  10   6   9      211.91      263.19     77.96 o 
  11   6   9       71.52       -5.16    103.46 o 
  12   6   9        1.42       70.06    109.82 o 
  13   6   9      174.78      120.28    121.01 o 
  14   6   9      106.33      204.14    109.30 o 
  15   6   9        5.35      -67.65    109.79 o 
 -14   7   9       29.62       69.25    104.25 o 
 -13   7   9      680.95      743.79    132.15 o 
 -12   7   9       14.46      120.20     90.12 o 
 -11   7   9      182.18      292.08     88.88 o 
 -10   7   9       99.53       29.82     65.10 o 
  -9   7   9     3627.27     3839.20    113.13 o 
  -8   7   9     1247.42     1282.93     74.35 o 
  -7   7   9     5154.68     5026.64    104.71 o 
  -6   7   9     1212.38     1220.38     61.70 o 
  -5   7   9     1381.14     1280.27     59.62 o 
  -4   7   9     1595.59     1619.32     62.57 o 
  -3   7   9     4149.63     4186.15     85.96 o 
  -2   7   9      413.00      473.28     48.99 o 
  -1   7   9       39.64       -6.97     44.90 o 
   0   7   9        2.79      -34.95     51.11 o 
   1   7   9     2046.99     1967.41    142.31 o 
   2   7   9     2157.44     2189.08    110.35 o 
   3   7   9     6055.36     6167.86    117.93 o 
   4   7   9     1636.31     1669.23     59.70 o 
   5   7   9     1576.07     1669.26     63.44 o 
   6   7   9      207.33      107.94     57.09 o 
   7   7   9       35.79      -53.23     55.61 o 
   8   7   9     1958.72     1937.77     91.18 o 
   9   7   9      745.73      653.32     76.48 o 
  10   7   9      114.78      146.97     73.39 o 
  11   7   9      173.02      326.05     93.32 o 
  12   7   9      192.87      159.21     94.89 o 
  13   7   9       32.24       -6.27    100.87 o 
  14   7   9      371.96      326.09    112.41 o 
 -14   8   9      668.87      573.66    148.32 o 
 -13   8   9      240.92      397.07    102.49 o 
 -12   8   9      247.26      255.36     90.62 o 
 -11   8   9      105.17      136.08     83.82 o 
 -10   8   9      756.29      726.08     75.99 o 
  -9   8   9      477.99      522.22     68.98 o 
  -8   8   9     6146.80     6026.64    143.53 o 
  -7   8   9     1013.05      945.22     62.89 o 
  -6   8   9     1141.63     1069.72     62.60 o 
  -5   8   9     3961.78     3793.82    119.31 o 
  -4   8   9     1932.63     1825.64     67.20 o 
  -3   8   9     1102.62      983.62     63.06 o 
  -2   8   9     5171.31     5010.67     98.15 o 
  -1   8   9     2224.11     2196.85     81.20 o 
   0   8   9     1816.90     2071.63     98.39 o 
   1   8   9      470.31      377.64     62.09 o 
   2   8   9     3072.47     2967.78     84.42 o 
   3   8   9     1422.02     1263.18     55.35 o 
   4   8   9     1861.90     1798.95     63.85 o 
   5   8   9     1999.60     2005.76     69.99 o 
   6   8   9      478.25      502.55     52.03 o 
   7   8   9       91.09      135.47     66.48 o 
   8   8   9     1750.63     1848.44     93.23 o 
   9   8   9      168.62      123.96     69.96 o 
  10   8   9     2906.28     2865.63    113.57 o 
  11   8   9      344.56      172.86     87.03 o 
  12   8   9       54.78       11.91    203.95 o 
  13   8   9      454.34      214.66    142.17 o 
  14   8   9       12.44     -136.32    136.32 o 
 -13   9   9        6.25      -21.87    122.82 o 
 -12   9   9       68.09      126.38    133.98 o 
 -11   9   9       25.40      158.77     92.75 o 
 -10   9   9       30.32      100.71     84.38 o 
  -9   9   9     2580.88     2547.17    123.02 o 
  -8   9   9       26.90      -74.74     74.74 o 
  -7   9   9      418.70      447.66    111.48 o 
  -6   9   9      514.70      556.08     74.56 o 
  -5   9   9      721.55      727.90     67.65 o 
  -4   9   9     3951.25     3948.78    106.06 o 
  -3   9   9      570.04      662.65     78.46 o 
  -2   9   9      105.93      109.54     58.90 o 
  -1   9   9      612.66      490.05     71.20 o 
   0   9   9      325.89      307.18     65.60 o 
   1   9   9     1016.71     1022.21    182.69 o 
   2   9   9     2891.24     2930.07     90.05 o 
   3   9   9     3127.97     3192.80     93.72 o 
   4   9   9     3077.13     2901.96     92.81 o 
   5   9   9        1.34      -55.07     55.07 o 
   6   9   9        1.58        8.70     62.00 o 
   7   9   9       59.26      110.72     74.28 o 
   8   9   9      172.60      249.99     79.53 o 
   9   9   9     1125.91     1142.67    140.91 o 
  10   9   9        1.22      119.32     88.88 o 
  11   9   9      632.23      657.16    142.17 o 
  12   9   9       35.31      -75.80    219.58 o 
  13   9   9       29.57       99.28    211.39 o 
 -13  10   9        1.14     -141.42    184.60 o 
 -12  10   9       12.40     -121.44    121.44 o 
 -11  10   9      440.68      558.86    129.16 o 
 -10  10   9       15.39      -56.41    104.70 o 
  -9  10   9        1.50       -0.74    101.05 o 
  -8  10   9      205.74      173.08    129.51 o 
  -7  10   9       16.97      114.17     96.69 o 
  -6  10   9       32.48       23.99     74.38 o 
  -5  10   9      577.71      626.84     82.50 o 
  -4  10   9       23.11       43.99     73.17 o 
  -3  10   9      134.59      104.57     86.40 o 
  -2  10   9      452.11      460.34     66.70 o 
  -1  10   9     1666.33     1646.32     85.68 o 
   0  10   9        6.16     -104.16    118.59 o 
   1  10   9     1341.94     1235.29     90.16 o 
   2  10   9      167.69      113.21     64.92 o 
   3  10   9     1054.11     1114.36     85.39 o 
   4  10   9     1741.77     1603.17     99.91 o 
   5  10   9      144.74       46.00     69.80 o 
   6  10   9      778.79      824.41    150.46 o 
   7  10   9      257.41      152.02    104.64 o 
   8  10   9       11.30      -75.58     78.20 o 
   9  10   9      271.27      235.79     88.29 o 
  10  10   9        0.86       -1.49     96.26 o 
  11  10   9        2.61      132.83    126.81 o 
  12  10   9        0.81     -132.52    132.52 o 
  13  10   9       64.43       33.60    142.49 o 
 -12  11   9       24.30      -71.46    186.08 o 
 -11  11   9        3.57     -165.99    165.99 o 
 -10  11   9      343.13      213.77    171.20 o 
  -9  11   9     1454.50     1448.88    148.72 o 
  -8  11   9       23.18       69.45    106.75 o 
  -7  11   9      153.80      255.87    161.52 o 
  -6  11   9      233.55      377.26     86.93 o 
  -5  11   9      378.08      394.18     89.03 o 
  -4  11   9      217.71      302.21    101.76 o 
  -3  11   9      358.19      407.74    119.26 o 
  -2  11   9      157.65       92.26     65.54 o 
  -1  11   9      120.76       18.18     74.51 o 
   0  11   9        1.86      -40.12     85.98 o 
   1  11   9       12.37       24.47     71.78 o 
   2  11   9     1970.96     1901.64    110.96 o 
   3  11   9     2057.99     2051.59    109.46 o 
   4  11   9      331.95      248.68     83.26 o 
   5  11   9       46.18      -50.49     83.89 o 
   6  11   9      232.44      147.56    102.31 o 
   7  11   9       54.42      162.31    110.29 o 
   8  11   9        9.95      259.03    150.36 o 
   9  11   9       66.94      -53.53    120.52 o 
  10  11   9       38.92      176.91    172.69 o 
  11  11   9        6.02     -159.38    229.26 o 
  12  11   9        2.38      -49.13    223.30 o 
 -11  12   9      102.06      139.39    136.54 o 
 -10  12   9      596.43      323.72    132.91 o 
  -9  12   9        2.15       55.92    131.85 o 
  -8  12   9     1362.19     1566.63    147.27 o 
  -7  12   9      280.61      505.14    125.90 o 
  -6  12   9       80.80       89.57     88.69 o 
  -5  12   9      328.04      372.31     92.59 o 
  -4  12   9     2023.30     1892.48    114.60 o 
  -3  12   9      577.18      589.39     87.08 o 
  -2  12   9     3292.10     3173.68    115.78 o 
  -1  12   9        9.13       96.45     93.76 o 
   0  12   9      104.77       99.68     76.21 o 
   1  12   9      887.19      919.26     97.30 o 
   2  12   9     1367.64     1274.58    104.96 o 
   3  12   9      379.57      406.50     84.48 o 
   4  12   9      496.47      435.50    116.68 o 
   5  12   9        8.88      -18.00     78.64 o 
   6  12   9       33.58       68.16    103.68 o 
   7  12   9      740.45     1026.05    140.87 o 
   8  12   9      650.54      536.03    124.58 o 
   9  12   9      112.24      325.83    125.71 o 
  10  12   9      307.83      397.14    144.95 o 
  11  12   9       25.61      223.30    209.90 o 
 -10  13   9      152.00      109.98    141.76 o 
  -9  13   9      985.25     1123.72    262.01 o 
  -8  13   9      107.01      114.99    129.36 o 
  -7  13   9      340.01      351.02    126.30 o 
  -6  13   9      508.53      557.70    133.64 o 
  -5  13   9      121.25       98.50     94.23 o 
  -4  13   9      507.64      677.61     96.83 o 
  -3  13   9     3040.51     2947.80    137.10 o 
  -2  13   9       55.39       66.05     79.59 o 
  -1  13   9     1392.28     1354.17    103.56 o 
   0  13   9     1661.40     1497.65    110.24 o 
   1  13   9      381.07      390.78     90.47 o 
   2  13   9      405.99      400.72     86.37 o 
   3  13   9       70.27      -56.54    144.91 o 
   4  13   9       20.75      -18.64    103.69 o 
   5  13   9      928.52      835.00    100.68 o 
   6  13   9      695.85      836.33    134.89 o 
   7  13   9      380.24      605.09    187.57 o 
   8  13   9     1028.63     1184.43    149.87 o 
   9  13   9      723.90      770.23    155.13 o 
  10  13   9      147.23       24.41    138.40 o 
  -9  14   9      554.81      803.80    177.15 o 
  -8  14   9      259.85      175.08    140.92 o 
  -7  14   9      221.78       20.84    125.27 o 
  -6  14   9       39.92     -136.40    263.49 o 
  -5  14   9      136.06      105.24    104.69 o 
  -4  14   9     1051.80     1149.97    113.41 o 
  -3  14   9      213.99      331.35     95.11 o 
  -2  14   9     1616.17     1780.63    123.86 o 
  -1  14   9      474.61      394.69    101.80 o 
   0  14   9        2.02      106.36    106.47 o 
   1  14   9     1152.38     1090.01    111.13 o 
   2  14   9      200.11      163.17     93.88 o 
   3  14   9      265.66      268.39     96.33 o 
   4  14   9      796.63      654.76    106.71 o 
   5  14   9       41.44      332.26    215.16 o 
   6  14   9      443.77      459.55    126.20 o 
   7  14   9     1284.36     1558.39    250.10 o 
   8  14   9       45.01      263.86    318.58 o 
   9  14   9      960.84     1047.71    165.18 o 
  -8  15   9       45.39      123.76    155.15 o 
  -7  15   9       20.01      -89.82    134.21 o 
  -6  15   9      119.40      263.36    222.56 o 
  -5  15   9      222.35      337.76    107.26 o 
  -4  15   9      235.37      431.08    103.96 o 
  -3  15   9     1804.68     1878.35    131.06 o 
  -2  15   9       29.27      146.69    113.16 o 
  -1  15   9      179.37      353.50    126.98 o 
   0  15   9     1046.73     1243.05    146.32 o 
   1  15   9        5.40      -22.06    100.05 o 
   2  15   9      728.04      605.52    173.07 o 
   3  15   9      293.80      314.51    139.40 o 
   4  15   9      138.02      304.17    109.36 o 
   5  15   9      321.33      590.03    140.92 o 
   6  15   9        3.56      130.37    311.88 o 
   7  15   9       10.58     -135.96    138.84 o 
   8  15   9      703.71      543.97    200.23 o 
  -6  16   9       15.10      156.16    159.27 o 
  -5  16   9      221.00       67.97    153.14 o 
  -4  16   9      300.09      352.28    115.04 o 
  -3  16   9       48.26      171.28    106.85 o 
  -2  16   9      729.06     1008.19    224.79 o 
  -1  16   9       13.22      192.05    136.24 o 
   0  16   9       87.86       93.69    127.17 o 
   1  16   9      412.26      500.20    117.14 o 
   2  16   9        1.74      -21.17    156.92 o 
   3  16   9       16.17     -107.49    107.49 o 
   4  16   9      336.11      765.38    194.44 o 
   5  16   9      399.94      482.63    150.48 o 
   6  16   9       20.02        2.45    149.61 o 
  -3  17   9      354.28      358.43    298.48 o 
  -2  17   9       12.74      136.73    217.35 o 
  -1  17   9       58.87       95.68    143.68 o 
   0  17   9        4.35     -140.21    150.13 o 
   1  17   9       33.53      152.78    152.54 o 
   2  17   9      173.62      280.96    121.94 o 
   3  17   9      132.22     -189.06    189.06 o 
 -16   0  10      651.68      607.38    211.39 o 
 -15   0  10      132.72      141.42    180.13 o 
 -14   0  10     2461.50     2612.62    253.07 o 
 -13   0  10      289.48      267.96    162.27 o 
 -12   0  10     1814.75     1939.74    212.88 o 
 -11   0  10        2.66     -126.54    126.54 o 
 -10   0  10      546.24      366.21    139.94 o 
  -9   0  10        2.92      -89.22     89.32 o 
  -8   0  10    17710.84    17602.05    246.95 o 
  -7   0  10     7186.06     7798.05    194.83 o 
  -6   0  10    18079.19    17430.43    324.47 o 
  -5   0  10        1.28       18.10     41.31 o 
  -4   0  10    28811.39    28152.68    313.51 o 
  -3   0  10      442.90      492.02     58.41 o 
  -2   0  10    21884.72    22037.48    450.32 o 
  -1   0  10      874.63      993.23     72.05 o 
   0   0  10    16459.00    17121.21    394.50 o 
   1   0  10    11643.20    12664.13    318.58 o 
   2   0  10    37478.75    40954.84    760.71 o 
   3   0  10     1178.54     1091.20     95.27 o 
   4   0  10    15098.77    15105.55    357.28 o 
   5   0  10     3478.99     3954.58    122.22 o 
   6   0  10    11641.63    10776.93    214.89 o 
   7   0  10      596.86      523.40    122.07 o 
   8   0  10     4210.62     4181.34    138.02 o 
   9   0  10     2921.76     2670.68    199.48 o 
  10   0  10     3703.58     4070.03    262.01 o 
  11   0  10      573.14      660.97    174.17 o 
  12   0  10     2237.47     2116.89    217.35 o 
  13   0  10      350.67      273.92    165.24 o 
  14   0  10      522.71      524.01    181.62 o 
  15   0  10      431.05      337.93    183.11 o 
 -16   1  10      462.15      890.96    158.57 o 
 -15   1  10      999.21     1197.85    152.62 o 
 -14   1  10       48.44      184.66    121.66 o 
 -13   1  10     3414.22     3687.94    198.74 o 
 -12   1  10     1795.06     1810.66    142.61 o 
 -11   1  10      657.77      611.87    116.29 o 
 -10   1  10       42.10       55.00     94.17 o 
  -9   1  10     4020.46     3973.14    104.13 o 
  -8   1  10     1251.28     1303.92     59.38 o 
  -7   1  10    24689.97    25154.42    219.32 o 
  -6   1  10     1197.65     1042.25     42.28 o 
  -5   1  10     5240.84     4986.03     71.66 o 
  -4   1  10      582.21      620.02     39.27 o 
  -3   1  10     9479.78     9944.81    118.16 o 
  -2   1  10      510.41      474.44     43.48 o 
  -1   1  10    26804.42    27654.06    374.52 o 
   0   1  10      111.12      182.25     70.71 o 
   1   1  10    34244.25    35880.95    484.74 o 
   2   1  10     2100.70     2081.24     88.94 o 
   3   1  10     8106.93     8247.16    171.05 o 
   4   1  10     3056.07     3358.08    110.00 o 
   5   1  10    18653.42    19173.43    217.67 o 
   6   1  10       33.06       10.80     51.35 o 
   7   1  10     1599.96     1471.44     62.75 o 
   8   1  10     1407.93     1214.39     62.99 o 
   9   1  10     4846.31     4860.83    133.20 o 
  10   1  10     1411.71     1436.73    129.46 o 
  11   1  10     5896.57     6086.65    222.48 o 
  12   1  10       68.75     -140.69    262.75 o 
  13   1  10     2252.45     2074.74    245.63 o 
  14   1  10      288.88      272.27    136.96 o 
  15   1  10       25.13      -25.20    120.50 o 
 -16   2  10      163.57      294.89    153.89 o 
 -15   2  10       74.23       97.68    166.73 o 
 -14   2  10     2188.43     2617.17    276.89 o 
 -13   2  10        4.32      -55.17    107.31 o 
 -12   2  10      675.91      819.23    149.61 o 
 -11   2  10       73.39      119.50    100.33 o 
 -10   2  10      659.26      596.30     78.24 o 
  -9   2  10      537.32      608.73     62.57 o 
  -8   2  10     7378.79     7874.99    120.88 o 
  -7   2  10       21.93      -15.02     40.82 o 
  -6   2  10     3776.44     3658.41     64.91 o 
  -5   2  10      454.57      424.86     39.42 o 
  -4   2  10     6736.42     6987.61     99.88 o 
  -3   2  10      401.93      403.97     36.01 o 
  -2   2  10    15757.48    15497.39    252.04 o 
  -1   2  10       34.04       47.13     39.73 o 
   0   2  10    24567.34    25399.00    368.43 o 
   1   2  10     7953.11     9024.50    182.61 o 
   2   2  10     3837.30     3576.14    111.58 o 
   3   2  10     2307.66     2234.78     75.33 o 
   4   2  10     7409.27     7136.38    163.15 o 
   5   2  10     4423.71     4667.63    116.46 o 
   6   2  10     4304.12     4369.88     94.87 o 
   7   2  10        2.64       22.85     42.25 o 
   8   2  10      623.00      627.84     56.50 o 
   9   2  10        8.74      -27.70     62.64 o 
  10   2  10     4239.47     4188.59    184.60 o 
  11   2  10      821.04      602.08    118.73 o 
  12   2  10     1284.03     1284.00    132.43 o 
  13   2  10      137.14       83.19    106.30 o 
  14   2  10       50.78       24.67    114.21 o 
  15   2  10      100.85        6.42    126.76 o 
 -15   3  10      446.14      740.79    221.07 o 
 -14   3  10        1.17       57.82    111.21 o 
 -13   3  10     1799.48     2144.09    159.45 o 
 -12   3  10       78.03      188.08    100.91 o 
 -11   3  10      694.70      701.24     87.59 o 
 -10   3  10      165.37      201.71     73.28 o 
  -9   3  10     1738.14     1716.88     79.40 o 
  -8   3  10      571.29      631.67     50.10 o 
  -7   3  10     7040.61     7169.33    112.88 o 
  -6   3  10     1947.27     1971.79     61.29 o 
  -5   3  10      320.57      289.40     39.81 o 
  -4   3  10      122.62       67.59     35.34 o 
  -3   3  10     5345.32     5366.03     86.26 o 
  -2   3  10      366.87      451.69     37.62 o 
  -1   3  10     2595.80     2396.57     77.32 o 
   0   3  10      412.48      360.57     75.92 o 
   1   3  10    12489.92    12826.99    228.86 o 
   2   3  10      199.86      308.07     55.52 o 
   3   3  10      629.01      810.07     67.60 o 
   4   3  10     9319.28     9731.52    202.13 o 
   5   3  10     3713.09     3643.31     85.83 o 
   6   3  10      139.14      212.27     43.02 o 
   7   3  10     5357.20     5208.64    108.27 o 
   8   3  10       55.39       54.82     58.23 o 
   9   3  10       34.06       26.21     64.56 o 
  10   3  10     2443.44     2632.34    150.99 o 
  11   3  10     1150.42     1191.86    127.25 o 
  12   3  10      132.59      -12.33     99.40 o 
  13   3  10      199.97      137.35    111.02 o 
  14   3  10        6.12       70.67    119.95 o 
  15   3  10        1.98      -89.40    123.73 o 
 -15   4  10       11.79        1.03    117.08 o 
 -14   4  10      355.05      510.27    123.66 o 
 -13   4  10      817.54      873.97    149.61 o 
 -12   4  10     1909.48     2131.79    118.34 o 
 -11   4  10      206.99      291.17     80.76 o 
 -10   4  10     2471.37     2440.02     94.04 o 
  -9   4  10      372.48      411.59     64.89 o 
  -8   4  10     2702.62     2869.69     91.42 o 
  -7   4  10      109.92      110.28     44.82 o 
  -6   4  10     2942.68     2821.64     71.05 o 
  -5   4  10      102.55       58.20     41.55 o 
  -4   4  10     2833.47     2660.60     66.24 o 
  -3   4  10       51.74       29.89     33.92 o 
  -2   4  10     8884.38     8438.63    112.86 o 
  -1   4  10      254.31      165.36     52.68 o 
   0   4  10    12806.03    12636.37    177.89 o 
   1   4  10       29.60        1.33     49.33 o 
   2   4  10     1091.25     1055.19     74.82 o 
   3   4  10     1827.94     1958.81    131.00 o 
   4   4  10      312.54      237.30     49.55 o 
   5   4  10     1217.12     1423.17     61.35 o 
   6   4  10     5979.02     5820.34    114.08 o 
   7   4  10      418.85      470.01     54.36 o 
   8   4  10      119.13      249.23     67.70 o 
   9   4  10      597.91      615.68     85.02 o 
  10   4  10      163.51      136.23     95.16 o 
  11   4  10     1101.88     1132.82    147.38 o 
  12   4  10     1305.51     1285.17    132.10 o 
  13   4  10      140.75       75.56    111.52 o 
  14   4  10       23.78       43.64    153.33 o 
  15   4  10       74.87       23.52    136.50 o 
 -15   5  10      224.46      419.49    140.03 o 
 -14   5  10      114.70      107.81    122.67 o 
 -13   5  10     1171.61     1172.89    116.11 o 
 -12   5  10     2128.55     2119.29    121.93 o 
 -11   5  10      666.50      611.70     89.65 o 
 -10   5  10     1341.05     1318.67     80.89 o 
  -9   5  10     8001.91     7900.38    153.73 o 
  -8   5  10        1.83      -54.79     60.38 o 
  -7   5  10     7070.52     6878.10    115.76 o 
  -6   5  10     1235.34     1101.56     54.10 o 
  -5   5  10     4026.07     3869.03    117.76 o 
  -4   5  10     1964.34     1765.54     58.46 o 
  -3   5  10     2676.25     2443.67     64.92 o 
  -2   5  10        0.44       12.98     34.59 o 
  -1   5  10    25256.47    25487.60    260.49 o 
   0   5  10      112.46       76.84     41.49 o 
   1   5  10     8726.30     9085.57    154.00 o 
   2   5  10       62.98      124.67     62.02 o 
   3   5  10    15102.96    15651.81    278.10 o 
   4   5  10     1090.58     1108.78     56.75 o 
   5   5  10     8339.76     8065.61    133.28 o 
   6   5  10      358.69      357.66     49.96 o 
   7   5  10    10151.51     9721.03    157.48 o 
   8   5  10        3.19       56.48     62.45 o 
   9   5  10      725.57      715.97     86.20 o 
  10   5  10     4215.25     4389.45    146.65 o 
  11   5  10     2075.77     2212.74    149.08 o 
  12   5  10       33.71      -83.53    112.10 o 
  13   5  10      510.06      549.80    125.71 o 
  14   5  10      198.52       58.47    127.82 o 
  15   5  10      397.25      402.06    144.98 o 
 -15   6  10       34.78      368.98    252.33 o 
 -14   6  10     1100.25     1448.23    149.99 o 
 -13   6  10     1328.49     1433.96    120.51 o 
 -12   6  10     1590.71     2159.69    142.55 o 
 -11   6  10     1768.43     1594.50    193.66 o 
 -10   6  10     4226.17     4260.44    120.23 o 
  -9   6  10      303.60      347.05     63.19 o 
  -8   6  10     9234.48     9177.97    164.45 o 
  -7   6  10        0.47      -43.39     47.22 o 
  -6   6  10     9194.59     8960.47    155.88 o 
  -5   6  10        4.81      -18.97     40.48 o 
  -4   6  10     3692.30     3519.33     81.53 o 
  -3   6  10       48.01      142.46     39.58 o 
  -2   6  10    23365.42    23602.69    228.17 o 
  -1   6  10      369.87      382.48     52.33 o 
   0   6  10    16984.34    16427.41    355.05 o 
   1   6  10       15.84      -50.80     50.80 o 
   2   6  10     3407.43     3618.57    147.81 o 
   3   6  10       59.45       61.02     51.58 o 
   4   6  10    13941.85    14105.67    167.52 o 
   5   6  10        2.22      -49.52     49.52 o 
   6   6  10    14027.24    14070.75    195.01 o 
   7   6  10      472.78      603.24     72.92 o 
   8   6  10     3776.58     3787.39    128.31 o 
   9   6  10     1515.06     1496.09     98.31 o 
  10   6  10     1928.16     2034.31    129.66 o 
  11   6  10      177.03       83.31    133.24 o 
  12   6  10     1692.30     1770.91    232.23 o 
  13   6  10      193.01      121.03    117.84 o 
  14   6  10      687.62      728.50    200.23 o 
 -14   7  10      127.60       51.90    125.31 o 
 -13   7  10     1575.97     1648.88    128.12 o 
 -12   7  10     1093.74     1183.86    107.11 o 
 -11   7  10      910.23      997.45     97.21 o 
 -10   7  10      160.03      123.81     64.81 o 
  -9   7  10     2453.01     2424.78     98.84 o 
  -8   7  10      182.26      185.59     64.89 o 
  -7   7  10     3047.98     2972.98    115.23 o 
  -6   7  10     1289.87     1338.72     65.45 o 
  -5   7  10     2898.38     3107.20     82.14 o 
  -4   7  10       27.97       40.62     44.32 o 
  -3   7  10     9628.27     9322.39    148.75 o 
  -2   7  10      630.06      640.07     50.29 o 
  -1   7  10    12466.63    11389.96    189.05 o 
   0   7  10       77.00      102.94     51.27 o 
   1   7  10     4806.01     4766.47    120.99 o 
   2   7  10       20.38      -34.76     50.08 o 
   3   7  10     5019.61     4855.45    106.68 o 
   4   7  10      927.24      940.48     56.98 o 
   5   7  10     9194.00     9127.94    136.19 o 
   6   7  10       40.89       36.98     46.45 o 
   7   7  10     7669.81     7703.34    153.67 o 
   8   7  10       95.24       90.86     89.39 o 
   9   7  10      491.46      580.20     98.16 o 
  10   7  10      115.64      133.39     73.04 o 
  11   7  10     1540.77     1600.75    118.63 o 
  12   7  10      121.11      -40.82     90.20 o 
  13   7  10      324.67      348.87    106.25 o 
  14   7  10        4.39      -38.54    228.82 o 
 -14   8  10      887.27     1050.35    149.78 o 
 -13   8  10      167.74      200.91    134.05 o 
 -12   8  10      283.06      422.82    124.91 o 
 -11   8  10       28.36       93.54     85.32 o 
 -10   8  10     1036.07     1204.20     86.14 o 
  -9   8  10       63.29       75.58     74.24 o 
  -8   8  10     1257.26     1304.80     81.04 o 
  -7   8  10       59.67      183.12     53.49 o 
  -6   8  10      785.32      736.04     59.62 o 
  -5   8  10       56.54       25.67     50.25 o 
  -4   8  10     1243.09     1183.07     81.98 o 
  -3   8  10        0.22       21.54     54.59 o 
  -2   8  10     3241.54     3540.86     94.00 o 
  -1   8  10      104.28      257.98     60.07 o 
   0   8  10     5989.70     5649.92    137.69 o 
   1   8  10       94.80       40.22     55.41 o 
   2   8  10      207.18      102.29     57.45 o 
   3   8  10     3868.08     4064.57    101.50 o 
   4   8  10       99.04       78.93     43.12 o 
   5   8  10      160.34      144.82     47.68 o 
   6   8  10     2155.62     1793.21     71.52 o 
   7   8  10      236.33      183.17     60.84 o 
   8   8  10      149.13      184.63     73.06 o 
   9   8  10      387.34      365.92     74.26 o 
  10   8  10       67.66      126.85     76.47 o 
  11   8  10      267.21      300.19    176.97 o 
  12   8  10      257.20      253.61    121.62 o 
  13   8  10        4.04       93.00    125.39 o 
  14   8  10        8.73      -67.76    137.13 o 
 -13   9  10      687.40      758.72    301.46 o 
 -12   9  10        2.81     -117.41    117.41 o 
 -11   9  10       25.32       57.74    102.18 o 
 -10   9  10      563.98      691.32    104.00 o 
  -9   9  10      926.31      828.66     99.88 o 
  -8   9  10       16.28       68.93     76.53 o 
  -7   9  10      403.39      414.61     78.71 o 
  -6   9  10       96.51      -37.27     60.48 o 
  -5   9  10      516.47      518.94     66.12 o 
  -4   9  10      146.65      131.12     58.22 o 
  -3   9  10       95.40      132.95     95.68 o 
  -2   9  10     2114.88     2110.86     87.93 o 
  -1   9  10      585.08      362.90     83.08 o 
   0   9  10       49.58      -60.42     60.42 o 
   1   9  10      558.45      503.03     69.86 o 
   2   9  10       10.61      -31.29     56.08 o 
   3   9  10       44.34       26.36     50.75 o 
   4   9  10      276.48      163.34     55.41 o 
   5   9  10     1358.74     1358.18     75.86 o 
   6   9  10      518.64      482.05     64.78 o 
   7   9  10       58.14       -0.89     77.97 o 
   8   9  10      311.33      306.15     88.06 o 
   9   9  10      154.34      175.27    116.75 o 
  10   9  10      454.40      566.06    105.53 o 
  11   9  10      219.54      253.77    122.82 o 
  12   9  10      127.92      251.03    184.60 o 
  13   9  10       22.19      174.21    198.74 o 
 -13  10  10        2.58     -189.06    189.06 o 
 -12  10  10      138.76     -193.53    193.53 o 
 -11  10  10        4.91       -2.36    129.51 o 
 -10  10  10        5.64      -28.17    101.52 o 
  -9  10  10      120.34       36.91    100.19 o 
  -8  10  10      910.70      858.95    123.68 o 
  -7  10  10      591.07      478.49    116.83 o 
  -6  10  10     1381.94     1273.94     99.35 o 
  -5  10  10       88.86      137.32     75.28 o 
  -4  10  10      496.39      526.28     81.83 o 
  -3  10  10     1338.18     1262.80     96.84 o 
  -2  10  10      238.07      343.33     66.50 o 
  -1  10  10      754.05      873.45     83.60 o 
   0  10  10     2479.56     2435.00    110.55 o 
   1  10  10      460.33      461.48     84.21 o 
   2  10  10      236.92      177.96     70.39 o 
   3  10  10      331.23      327.94    103.41 o 
   4  10  10     1475.92     1358.63     93.81 o 
   5  10  10     1576.11     1694.92    102.90 o 
   6  10  10      464.81      669.21    194.58 o 
   7  10  10      100.99      157.62     97.47 o 
   8  10  10       22.34       27.88     84.85 o 
   9  10  10      579.12      800.95    102.03 o 
  10  10  10      492.03      476.00    104.04 o 
  11  10  10      397.97      658.72    512.10 o 
  12  10  10      786.60      651.27    152.83 o 
 -12  11  10       12.15       35.73    220.32 o 
 -11  11  10      254.68       98.48    122.67 o 
 -10  11  10       65.39      -16.33    114.03 o 
  -9  11  10       74.69       10.36    113.40 o 
  -8  11  10     1012.26      970.45    127.25 o 
  -7  11  10     3481.40     3603.03    183.89 o 
  -6  11  10       98.49       62.19     82.47 o 
  -5  11  10     3547.85     3357.39    136.76 o 
  -4  11  10       29.58       57.40     76.53 o 
  -3  11  10     1090.85     1023.10     95.01 o 
  -2  11  10      203.59      153.11     70.69 o 
  -1  11  10     1043.79     1162.43     95.64 o 
   0  11  10      285.65      191.04     75.60 o 
   1  11  10     3481.63     3047.65    124.03 o 
   2  11  10      130.24      183.72     73.87 o 
   3  11  10     2061.75     1785.80    107.28 o 
   4  11  10      960.29      862.04     88.45 o 
   5  11  10     1765.81     1809.02    131.86 o 
   6  11  10      307.52      158.80    109.34 o 
   7  11  10     1239.64     1165.27    152.59 o 
   8  11  10      162.55      226.02    110.87 o 
   9  11  10      433.89      590.60    158.54 o 
  10  11  10       22.39      -20.70    183.11 o 
  11  11  10     1137.24     1299.61    235.21 o 
  12  11  10       95.72       90.81    236.70 o 
 -11  12  10       15.24      -54.32    135.24 o 
 -10  12  10      128.14      171.13    143.45 o 
  -9  12  10       12.64      -86.34    132.49 o 
  -8  12  10      714.30      558.97    132.26 o 
  -7  12  10      561.85      788.83    124.00 o 
  -6  12  10     3110.61     2874.29    232.56 o 
  -5  12  10        7.01      -85.12     85.12 o 
  -4  12  10     3777.40     4015.89    155.18 o 
  -3  12  10      454.97      552.44     90.58 o 
  -2  12  10     2899.37     2885.11    133.66 o 
  -1  12  10       24.64       16.14     75.70 o 
   0  12  10     1510.13     1526.35    105.15 o 
   1  12  10      402.61      366.43     83.31 o 
   2  12  10     1435.87     1227.62     98.60 o 
   3  12  10      198.94      220.58     84.23 o 
   4  12  10      963.22      868.60     99.50 o 
   5  12  10     1416.61     1331.35    109.47 o 
   6  12  10     2509.27     2727.84    172.63 o 
   7  12  10       82.62      198.80    114.63 o 
   8  12  10       98.82      303.41    128.85 o 
   9  12  10       60.19      156.69    131.53 o 
  10  12  10      557.29      492.88    148.38 o 
  11  12  10      187.91      322.80    224.79 o 
 -10  13  10       27.80        3.97    135.19 o 
  -9  13  10      240.34      174.08    135.60 o 
  -8  13  10       81.53      -32.01    118.95 o 
  -7  13  10      473.52      296.99    228.51 o 
  -6  13  10      183.37      220.36    122.67 o 
  -5  13  10      424.50      481.66    112.13 o 
  -4  13  10      367.44      457.25     94.99 o 
  -3  13  10      842.28      673.53     94.89 o 
  -2  13  10      438.49      365.61     90.32 o 
  -1  13  10      187.63      300.04    105.20 o 
   0  13  10        2.09       -5.02    107.85 o 
   1  13  10     1468.53     1479.08    111.13 o 
   2  13  10        3.55       46.88     82.45 o 
   3  13  10      481.98      450.77     94.18 o 
   4  13  10      221.47      365.71     97.95 o 
   5  13  10     1290.86     1470.92    157.57 o 
   6  13  10      473.32      648.67    123.11 o 
   7  13  10       41.77       89.36    130.00 o 
   8  13  10       58.50      384.63    146.50 o 
   9  13  10      193.86      391.21    137.85 o 
  10  13  10      368.57      410.69    169.71 o 
  -9  14  10       96.34      102.67    146.66 o 
  -8  14  10      346.85      241.18    243.40 o 
  -7  14  10       18.33       -2.16    238.93 o 
  -6  14  10        2.99       12.16    127.53 o 
  -5  14  10      134.70      121.19     95.25 o 
  -4  14  10        3.18      -89.81    111.11 o 
  -3  14  10      843.66      967.36    109.05 o 
  -2  14  10        6.39      -33.48    109.46 o 
  -1  14  10        0.26       63.41    111.02 o 
   0  14  10      229.18      279.29    151.44 o 
   1  14  10       65.19       75.45     90.52 o 
   2  14  10      391.44      348.56     92.76 o 
   3  14  10      692.18      706.39    101.84 o 
   4  14  10        4.96       48.37     94.18 o 
   5  14  10      216.51      195.34    104.99 o 
   6  14  10       41.56     -108.84    192.04 o 
   7  14  10       74.86      161.69    144.11 o 
   8  14  10       48.64      169.46    174.17 o 
   9  14  10      327.61      391.63    182.36 o 
  -7  15  10       44.97       -4.53    143.45 o 
  -6  15  10       26.47      133.31    130.52 o 
  -5  15  10       15.02        8.65    100.92 o 
  -4  15  10       47.23       54.26    128.62 o 
  -3  15  10        2.41       89.39    105.31 o 
  -2  15  10        1.67      187.51    125.01 o 
  -1  15  10       20.21      164.20    116.72 o 
   0  15  10       27.02      305.66    122.63 o 
   1  15  10        2.68       94.68    172.07 o 
   2  15  10      286.10      185.22    101.26 o 
   3  15  10        2.44      -76.81    109.33 o 
   4  15  10      162.81       76.35    102.33 o 
   5  15  10       14.89      172.58    127.63 o 
   6  15  10       46.35      150.53    136.24 o 
   7  15  10       51.08      172.36    256.05 o 
  -5  16  10      120.55     -123.78    142.65 o 
  -4  16  10       68.34      136.72    164.97 o 
  -3  16  10       74.04      226.91    136.54 o 
  -2  16  10       87.81      317.69    139.90 o 
  -1  16  10       19.58      122.14    134.80 o 
   0  16  10       21.96      143.90    200.23 o 
   1  16  10      202.20      195.55    134.73 o 
   2  16  10       40.06       64.02    118.44 o 
   3  16  10       81.56       19.20    128.81 o 
   4  16  10        6.03       43.25    161.39 o 
   5  16  10      112.54       -7.16    145.65 o 
  -2  17  10        6.31      335.48    145.72 o 
  -1  17  10      637.34      885.07    163.72 o 
   0  17  10      288.16      354.16    144.74 o 
   1  17  10       84.09      420.44    159.95 o 
   2  17  10       54.81      -54.86    152.08 o 
 -16   1  11       67.76      373.20    143.68 o 
 -15   1  11       28.55       -8.92    291.04 o 
 -14   1  11      249.51      269.47    256.05 o 
 -13   1  11       28.78      -42.48    110.75 o 
 -12   1  11      491.80      503.63    114.21 o 
 -11   1  11       24.18     -110.75    124.30 o 
 -10   1  11      360.54      389.17     98.42 o 
  -9   1  11     1170.13     1030.62    109.91 o 
  -8   1  11      223.12      137.46     48.06 o 
  -7   1  11       38.84      109.29     47.10 o 
  -6   1  11     1613.38     1669.24     49.34 o 
  -5   1  11      345.12      343.22     40.97 o 
  -4   1  11     2554.50     2524.87     61.62 o 
  -3   1  11       41.75      119.56     32.54 o 
  -2   1  11     1563.33     1773.83     62.68 o 
  -1   1  11     3183.57     3544.82     94.51 o 
   0   1  11       31.86      116.28     43.45 o 
   1   1  11     2585.63     2884.58    104.70 o 
   2   1  11     1676.48     1941.68     89.48 o 
   3   1  11      101.87      150.53     52.60 o 
   4   1  11     5170.23     5457.44    263.49 o 
   5   1  11      282.12      329.30     44.24 o 
   6   1  11      210.04      279.51    100.24 o 
   7   1  11      665.30      615.90     52.77 o 
   8   1  11     3191.96     3265.94     89.82 o 
   9   1  11     2749.20     2593.36    105.72 o 
  10   1  11      142.76      389.11    115.78 o 
  11   1  11       89.66       12.65    104.21 o 
  12   1  11      358.68      306.59    163.01 o 
  13   1  11       32.53      103.27    113.77 o 
  14   1  11       85.47      -86.61    124.62 o 
  15   1  11       29.81     -101.67    128.31 o 
 -15   2  11       49.06      175.16    135.80 o 
 -14   2  11       54.84      213.66    237.44 o 
 -13   2  11      245.48      504.56    163.75 o 
 -12   2  11        1.91     -127.28    127.28 o 
 -11   2  11      735.75      810.11    116.31 o 
 -10   2  11        0.98     -132.49    132.49 o 
  -9   2  11      898.44     1029.40     75.20 o 
  -8   2  11      963.92      952.38     56.44 o 
  -7   2  11     1478.43     1581.03     61.38 o 
  -6   2  11      906.85      936.15     50.16 o 
  -5   2  11       47.57       92.19     36.27 o 
  -4   2  11      528.80      552.69     46.09 o 
  -3   2  11    10206.55    10632.77    129.21 o 
  -2   2  11      671.60      702.83     54.84 o 
  -1   2  11     8272.44     8815.33    171.02 o 
   0   2  11    11372.31    11778.45    222.62 o 
   1   2  11     1180.73     1129.46     75.79 o 
   2   2  11      967.22     1170.30     77.32 o 
   3   2  11      458.74      463.28     67.27 o 
   4   2  11      595.74      759.56     73.48 o 
   5   2  11     1599.84     1632.15     62.33 o 
   6   2  11     1084.55     1147.40     59.79 o 
   7   2  11     3785.49     3789.61     94.83 o 
   8   2  11     3171.00     3198.99     96.05 o 
   9   2  11       61.22      110.66     63.52 o 
  10   2  11     2066.59     2267.43    176.41 o 
  11   2  11       17.51      183.32    110.63 o 
  12   2  11       75.50      -25.80    102.63 o 
  13   2  11        0.96       71.33    165.24 o 
  14   2  11        4.04      -46.87    125.15 o 
  15   2  11      350.72      358.29    157.80 o 
 -15   3  11       50.60      156.60    130.48 o 
 -14   3  11       34.28       72.55    148.87 o 
 -13   3  11      224.00      296.50    118.25 o 
 -12   3  11       72.86       63.33    100.42 o 
 -11   3  11        0.20      -87.74     92.62 o 
 -10   3  11     2362.92     2384.78     93.23 o 
  -9   3  11      525.12      460.35     61.50 o 
  -8   3  11      822.41      768.54     54.60 o 
  -7   3  11      500.42      456.92     46.45 o 
  -6   3  11       79.62       58.69     39.45 o 
  -5   3  11       39.87       62.96     36.35 o 
  -4   3  11     2826.40     2538.00     65.35 o 
  -3   3  11      203.33      239.14     37.64 o 
  -2   3  11       80.60      155.45     43.01 o 
  -1   3  11     1693.73     2087.39    101.69 o 
   0   3  11      463.04      507.41     65.16 o 
   1   3  11     1676.32     1615.87     85.09 o 
   2   3  11      153.38      115.45     56.73 o 
   3   3  11     1088.88     1497.51     85.19 o 
   4   3  11      177.92      194.31     60.81 o 
   5   3  11     1110.40     1178.32     58.65 o 
   6   3  11      954.62     1040.81     57.66 o 
   7   3  11      558.73      493.57     71.98 o 
   8   3  11      345.74      373.14     54.21 o 
   9   3  11      755.69      631.97     79.06 o 
  10   3  11      177.56       87.13    123.56 o 
  11   3  11      531.82      558.97    145.15 o 
  12   3  11       97.72      131.55    128.77 o 
  13   3  11      153.36       33.25    123.11 o 
  14   3  11      143.69      180.05    119.88 o 
  15   3  11        3.27      231.82    139.90 o 
 -15   4  11       73.38      207.69    131.05 o 
 -14   4  11      134.39      160.81    131.03 o 
 -13   4  11      175.90      196.17    118.62 o 
 -12   4  11        3.86       22.87    124.30 o 
 -11   4  11      168.23      141.70     77.79 o 
 -10   4  11      131.58      189.22     63.37 o 
  -9   4  11      159.85      193.45     61.26 o 
  -8   4  11      258.29      254.37     56.80 o 
  -7   4  11      459.13      470.01     48.56 o 
  -6   4  11       21.74       19.86     39.79 o 
  -5   4  11      445.37      312.85     43.45 o 
  -4   4  11      303.67      335.02     40.58 o 
  -3   4  11     3596.49     3832.95     77.86 o 
  -2   4  11     3550.02     3374.76     72.69 o 
  -1   4  11     1703.51     1902.76     57.02 o 
   0   4  11     2606.87     2596.58     96.06 o 
   1   4  11     1666.04     1688.07     91.01 o 
   2   4  11      480.20      338.01     63.80 o 
   3   4  11      109.01      142.00     62.57 o 
   4   4  11      221.53      266.19     63.44 o 
   5   4  11      142.39      171.47     45.11 o 
   6   4  11     1016.94     1248.20     56.47 o 
   7   4  11     1655.72     1631.01     98.89 o 
   8   4  11     1944.25     1771.75     96.85 o 
   9   4  11       65.52       13.42     68.28 o 
  10   4  11       77.19      -30.37     94.58 o 
  11   4  11        5.51       -5.95    101.05 o 
  12   4  11      100.57       13.13    127.28 o 
  13   4  11       70.62       61.84    118.25 o 
  14   4  11       42.98     -141.42    141.42 o 
  15   4  11      232.48      156.62    216.60 o 
 -15   5  11        0.02      157.84    135.01 o 
 -14   5  11        8.71      225.12    117.34 o 
 -13   5  11      389.45      521.52    124.47 o 
 -12   5  11        8.13       42.73     79.52 o 
 -11   5  11      235.58      171.00     81.00 o 
 -10   5  11      471.26      407.98     66.53 o 
  -9   5  11      690.33      845.10     70.46 o 
  -8   5  11      107.67       62.28     62.74 o 
  -7   5  11      113.92      133.65     49.92 o 
  -6   5  11        9.66       22.29     42.97 o 
  -5   5  11      599.28      669.60     51.84 o 
  -4   5  11      880.47      711.98     48.74 o 
  -3   5  11      200.27      173.03     39.71 o 
  -2   5  11      824.20      961.35     45.33 o 
  -1   5  11     2759.15     2811.45    109.67 o 
   0   5  11       94.60      163.82     44.65 o 
   1   5  11    12582.59    12765.60    235.74 o 
   2   5  11        6.51       45.22     46.15 o 
   3   5  11      569.64      506.49    103.46 o 
   4   5  11      361.11      425.58     57.96 o 
   5   5  11       23.96       -3.23     44.92 o 
   6   5  11       13.32      -45.72     45.72 o 
   7   5  11     1343.97     1214.85     71.34 o 
   8   5  11      598.37      450.83     72.10 o 
   9   5  11      694.39      650.00     83.61 o 
  10   5  11        2.67       82.95     82.20 o 
  11   5  11        2.47     -106.19    106.19 o 
  12   5  11      361.23      336.21    114.21 o 
  13   5  11       60.46     -101.66    178.64 o 
  14   5  11      374.72      401.82    137.75 o 
  15   5  11       18.25      150.36    346.12 o 
 -15   6  11       67.27      234.95    255.31 o 
 -14   6  11        8.19       72.91    123.36 o 
 -13   6  11      276.21      458.72    121.23 o 
 -12   6  11      348.88      254.29     89.09 o 
 -11   6  11      565.59      609.91     91.59 o 
 -10   6  11      674.05      779.28     75.46 o 
  -9   6  11      474.77      611.72     67.96 o 
  -8   6  11       88.98      219.23     79.07 o 
  -7   6  11       32.78      118.54     49.72 o 
  -6   6  11      192.93      183.10     47.41 o 
  -5   6  11     1836.49     2050.84     68.48 o 
  -4   6  11      732.66      722.26     52.08 o 
  -3   6  11     3068.37     3220.03     79.73 o 
  -2   6  11      131.66      176.22     41.19 o 
  -1   6  11      577.22      707.06     57.34 o 
   0   6  11     2870.29     3101.23     93.12 o 
   1   6  11     2789.58     3026.04     93.75 o 
   2   6  11       18.24       39.42     93.17 o 
   3   6  11       61.54        0.88     50.00 o 
   4   6  11       56.82       45.67     40.26 o 
   5   6  11      113.54      102.29     44.41 o 
   6   6  11      304.88      314.34     56.86 o 
   7   6  11      660.23      703.21     73.99 o 
   8   6  11     1841.53     1807.56    100.08 o 
   9   6  11        0.95      198.93     76.81 o 
  10   6  11      316.86      261.22     85.77 o 
  11   6  11        4.04      177.70    116.83 o 
  12   6  11      195.24       -5.55    114.75 o 
  13   6  11      220.82      220.38    119.39 o 
  14   6  11      235.99      430.85    133.38 o 
 -14   7  11      333.09      410.44    134.14 o 
 -13   7  11       27.73      266.99    101.05 o 
 -12   7  11      132.38      146.72     98.70 o 
 -11   7  11      207.15      139.15     87.36 o 
 -10   7  11     1078.95     1087.74     80.55 o 
  -9   7  11      282.98      301.57     70.69 o 
  -8   7  11     1573.20     1426.77     81.91 o 
  -7   7  11        2.80      -13.65     49.56 o 
  -6   7  11      861.22      869.56     60.15 o 
  -5   7  11     2910.78     2739.98     79.44 o 
  -4   7  11     6538.60     6250.65    111.59 o 
  -3   7  11      179.35      238.79     56.62 o 
  -2   7  11      228.94      211.48     45.73 o 
  -1   7  11      275.15      368.98     59.60 o 
   0   7  11     2825.29     2930.89     97.10 o 
   1   7  11      116.57       76.10     82.50 o 
   2   7  11     4789.51     4322.75    119.03 o 
   3   7  11     1256.14     1305.33     66.98 o 
   4   7  11     5411.19     5559.96    103.81 o 
   5   7  11      795.81      728.23     52.79 o 
   6   7  11        1.10       18.43     47.89 o 
   7   7  11     1016.99      818.91     71.57 o 
   8   7  11     2615.29     2724.91    103.17 o 
   9   7  11      255.55      269.49     81.62 o 
  10   7  11      693.61      777.78    115.58 o 
  11   7  11       20.48      -18.52     89.37 o 
  12   7  11       87.95      176.10    100.26 o 
  13   7  11      642.84      362.47    104.17 o 
  14   7  11      109.51      108.87    114.43 o 
 -14   8  11        3.25     -197.99    197.99 o 
 -13   8  11      209.28      398.55    189.03 o 
 -12   8  11       64.56      127.05    100.20 o 
 -11   8  11      699.60      841.76     85.83 o 
 -10   8  11       68.16       66.05     74.19 o 
  -9   8  11     2208.15     2218.83    100.65 o 
  -8   8  11       26.14       59.92     62.30 o 
  -7   8  11     1416.59     1326.55     75.37 o 
  -6   8  11      857.99      756.60     62.68 o 
  -5   8  11      959.71     1097.98     64.83 o 
  -4   8  11     2931.58     2805.20     99.20 o 
  -3   8  11     4496.02     4498.02    111.94 o 
  -2   8  11      228.22      211.64     50.15 o 
  -1   8  11     1508.02     1502.44     83.18 o 
   0   8  11        8.40       32.83     60.54 o 
   1   8  11     4910.80     5092.97    134.88 o 
   2   8  11      675.19      658.24     73.28 o 
   3   8  11     6761.67     6447.48    129.65 o 
   4   8  11     3074.37     2895.42     79.86 o 
   5   8  11      125.65      108.85     47.96 o 
   6   8  11      395.51      459.97     53.53 o 
   7   8  11       17.44       35.73     58.91 o 
   8   8  11        9.24      -67.51     67.51 o 
   9   8  11     1188.34     1218.47     90.71 o 
  10   8  11       29.08      256.62     84.44 o 
  11   8  11      745.76      842.65    109.53 o 
  12   8  11      530.91      210.50    128.77 o 
  13   8  11       63.56      117.36    136.17 o 
 -13   9  11      116.97      257.36    134.72 o 
 -12   9  11        2.64      110.29    125.01 o 
 -11   9  11      718.45      723.63    108.74 o 
 -10   9  11      533.28      503.90     93.39 o 
  -9   9  11        2.24       -2.12     84.98 o 
  -8   9  11      204.25      316.69    109.38 o 
  -7   9  11      161.02       16.99     81.61 o 
  -6   9  11      507.20      478.49     69.06 o 
  -5   9  11     1047.19      942.59     66.22 o 
  -4   9  11     2802.66     3030.45    100.78 o 
  -3   9  11     1162.78     1145.80    174.98 o 
  -2   9  11      891.00      957.62     71.97 o 
  -1   9  11      118.06      190.59     79.29 o 
   0   9  11       43.60      -61.22     61.22 o 
   1   9  11      423.35      355.46     68.38 o 
   2   9  11     3438.21     3378.83     97.71 o 
   3   9  11     5595.05     5333.53    122.13 o 
   4   9  11      605.09      599.19     87.24 o 
   5   9  11      689.56      631.41     65.67 o 
   6   9  11      293.11      173.83     64.20 o 
   7   9  11      809.61      657.55     89.23 o 
   8   9  11      238.84      263.79     82.48 o 
   9   9  11        2.79       47.94    128.14 o 
  10   9  11     1249.60     1323.01    119.65 o 
  11   9  11      163.34      111.28    336.44 o 
  12   9  11        0.73       37.70    131.53 o 
  13   9  11     1423.26     1480.28    299.22 o 
 -12  10  11      404.84      200.97    206.93 o 
 -11  10  11        0.93        9.54    124.34 o 
 -10  10  11      373.14      605.92    123.68 o 
  -9  10  11        9.41      -30.91     97.07 o 
  -8  10  11      319.47      273.80    115.29 o 
  -7  10  11        8.62      -90.69     90.69 o 
  -6  10  11     1136.45     1313.64    101.05 o 
  -5  10  11      141.67       46.18     73.08 o 
  -4  10  11     3477.22     3463.67    135.14 o 
  -3  10  11        8.29       66.36     74.83 o 
  -2  10  11     1289.80     1274.73    121.86 o 
  -1  10  11      118.18       99.80     70.11 o 
   0  10  11      687.38      763.42     85.02 o 
   1  10  11      714.03      666.26     80.18 o 
   2  10  11     4561.75     4678.79    156.82 o 
   3  10  11      181.74      114.91     69.25 o 
   4  10  11        8.90      -23.99     70.96 o 
   5  10  11       45.85      141.88    104.46 o 
   6  10  11     1755.96     1885.30    106.56 o 
   7  10  11       21.35       95.27     96.84 o 
   8  10  11      404.64      440.47    144.96 o 
   9  10  11      173.34      184.46     90.36 o 
  10  10  11      264.03      219.80     99.23 o 
  11  10  11        5.63      158.09    186.83 o 
  12  10  11      264.67       42.28    133.32 o 
 -12  11  11        1.05     -180.13    180.13 o 
 -11  11  11      730.07      712.30    355.79 o 
 -10  11  11      188.28      -73.28    125.52 o 
  -9  11  11        2.53      232.43    121.33 o 
  -8  11  11        7.00       -4.26    106.18 o 
  -7  11  11      252.26      208.26    107.23 o 
  -6  11  11       17.47      249.32    180.17 o 
  -5  11  11     1273.35     1252.08    104.36 o 
  -4  11  11      667.42      836.86     92.57 o 
  -3  11  11      191.55      136.59     76.24 o 
  -2  11  11       27.84       49.48     77.83 o 
  -1  11  11      644.75      570.90     86.01 o 
   0  11  11        7.69       -7.77     70.19 o 
   1  11  11      891.01      790.16     88.89 o 
   2  11  11      366.71      309.29     81.39 o 
   3  11  11      431.54      406.59     78.66 o 
   4  11  11      223.63      360.37     83.13 o 
   5  11  11       16.78       66.62     75.05 o 
   6  11  11      196.06      226.19    151.84 o 
   7  11  11      483.34      677.15    121.04 o 
   8  11  11      467.07      440.45    117.84 o 
   9  11  11       74.12      196.92    118.14 o 
  10  11  11       44.43      262.75    241.91 o 
  11  11  11      123.10      -83.37    190.55 o 
  12  11  11        9.52     -223.30    223.30 o 
 -11  12  11      235.06      414.52    132.91 o 
 -10  12  11        4.14      -48.77    118.25 o 
  -9  12  11     1415.16     1468.46    158.95 o 
  -8  12  11        5.54      -83.37    122.11 o 
  -7  12  11       61.30       18.48    150.36 o 
  -6  12  11      388.95      458.41    130.86 o 
  -5  12  11     1014.15      997.70    103.79 o 
  -4  12  11      206.24      313.04     85.69 o 
  -3  12  11     2145.10     2168.83    123.15 o 
  -2  12  11      230.96       95.62     99.47 o 
  -1  12  11      195.67      135.04     92.62 o 
   0  12  11      934.14     1096.82    125.19 o 
   1  12  11      733.01      726.82     89.36 o 
   2  12  11      613.14      577.26     83.83 o 
   3  12  11     2208.99     2517.44    124.50 o 
   4  12  11      340.12      510.55     87.88 o 
   5  12  11       36.36      166.19     82.65 o 
   6  12  11      389.26      623.53    115.26 o 
   7  12  11      146.18       79.14    184.60 o 
   8  12  11       37.59      330.30    131.75 o 
   9  12  11      591.15      882.76    174.92 o 
  10  12  11      111.19      559.04    156.68 o 
  11  12  11        0.24      150.40    156.80 o 
 -10  13  11     1619.13     1709.14    167.65 o 
  -9  13  11       19.88       60.13    135.22 o 
  -8  13  11     1294.79     1178.07    153.00 o 
  -7  13  11      269.82      345.10    121.77 o 
  -6  13  11      568.93      629.83    177.15 o 
  -5  13  11      994.33     1081.65    112.56 o 
  -4  13  11     1711.27     1635.35    119.07 o 
  -3  13  11        1.26       45.27     88.46 o 
  -2  13  11     1052.35     1034.99    126.81 o 
  -1  13  11      139.10      101.28     99.99 o 
   0  13  11      634.17      692.24    116.29 o 
   1  13  11     1256.82     1238.55    107.39 o 
   2  13  11     1423.66     1403.01    108.23 o 
   3  13  11      126.26      183.58     92.93 o 
   4  13  11     1538.12     1804.29    122.72 o 
   5  13  11      176.73      142.28     95.76 o 
   6  13  11      560.73      732.86    160.03 o 
   7  13  11     1272.08     1425.53    157.05 o 
   8  13  11      956.26     1253.89    161.74 o 
   9  13  11      918.41     1281.65    166.64 o 
  10  13  11      100.35      -56.57    236.70 o 
  -9  14  11     1445.06     1363.93    209.90 o 
  -8  14  11       20.52       80.13    138.90 o 
  -7  14  11      129.07       53.36    129.74 o 
  -6  14  11      323.30      279.51    137.37 o 
  -5  14  11      723.84      861.89    112.33 o 
  -4  14  11      529.11      421.90    125.47 o 
  -3  14  11     2465.21     2489.55    140.32 o 
  -2  14  11       36.98      111.11    111.81 o 
  -1  14  11      429.14      443.62    121.24 o 
   0  14  11     1687.65     1541.01    148.88 o 
   1  14  11     1030.69     1015.86    181.54 o 
   2  14  11      824.08      989.33    131.08 o 
   3  14  11      653.52      688.98    105.39 o 
   4  14  11        9.88      -91.36     91.36 o 
   5  14  11      206.99      386.05    109.66 o 
   6  14  11      435.35      302.84    273.92 o 
   7  14  11      652.64      993.21    159.84 o 
   8  14  11     1795.84     1783.84    247.12 o 
  -7  15  11       19.90       87.72    143.04 o 
  -6  15  11        1.14     -137.79    137.79 o 
  -5  15  11      195.75      301.50    107.84 o 
  -4  15  11      819.37      836.15    115.11 o 
  -3  15  11       13.21      156.51    117.84 o 
  -2  15  11      836.47     1142.39    212.88 o 
  -1  15  11      730.52     1028.13    139.40 o 
   0  15  11      351.41      462.37    130.84 o 
   1  15  11     1491.19     1911.86    163.68 o 
   2  15  11      224.82      344.32    142.21 o 
   3  15  11       63.24      -37.77    100.78 o 
   4  15  11        7.99      -34.65    109.57 o 
   5  15  11        9.50      -27.34    130.52 o 
   6  15  11      206.67      217.16    177.90 o 
   7  15  11      568.74      644.26    169.71 o 
  -5  16  11       40.88      -62.90    146.25 o 
  -4  16  11       68.27      191.88    199.34 o 
  -3  16  11      322.40      398.21    138.81 o 
  -2  16  11       45.85      -16.62    136.50 o 
  -1  16  11        1.06       50.44    128.69 o 
   0  16  11      852.73     1004.45    152.11 o 
   1  16  11       17.06      169.86    317.09 o 
   2  16  11      341.24      269.84    137.34 o 
   3  16  11       65.50       70.06    109.05 o 
   4  16  11        1.84       45.37    187.91 o 
   5  16  11       11.63      101.93    209.90 o 
 -15   0  12      653.47      528.48    197.99 o 
 -14   0  12      547.19      747.31    187.57 o 
 -13   0  12     3436.97     3943.49    284.34 o 
 -12   0  12     1044.88      806.86    183.11 o 
 -11   0  12      114.06     -107.18    135.47 o 
 -10   0  12      278.62      291.78    141.42 o 
  -9   0  12      915.73      875.34    151.84 o 
  -8   0  12     1961.75     2039.83    114.03 o 
  -7   0  12    11098.80    11088.58    269.45 o 
  -6   0  12     4918.71     4332.24    104.38 o 
  -5   0  12    22414.03    22932.97    480.71 o 
  -4   0  12        1.76      -33.60     47.17 o 
  -3   0  12     6518.01     5648.58    232.98 o 
  -2   0  12    11958.14    14201.62    262.01 o 
  -1   0  12    11696.26    11465.75    321.55 o 
   0   0  12     6712.46     6727.31    233.72 o 
   1   0  12     6058.57     6371.51    224.79 o 
   2   0  12      234.46      221.81     81.88 o 
   3   0  12    22318.99    23041.66    506.15 o 
   4   0  12       18.33      -84.85     84.85 o 
   5   0  12    30890.07    29424.14    506.89 o 
   6   0  12        9.85       40.39     65.16 o 
   7   0  12     4519.09     4474.31    148.14 o 
   8   0  12     3542.53     3718.88    138.41 o 
   9   0  12     4982.21     5229.70    272.43 o 
  10   0  12      951.36      978.06    159.29 o 
  11   0  12     2835.70     2929.71    241.16 o 
  12   0  12      789.17     1001.88    189.06 o 
  13   0  12     3628.58     3392.68    273.92 o 
  14   0  12      150.60      215.86    186.08 o 
  15   0  12      701.32      914.04    218.83 o 
 -15   1  12       99.36       35.40    137.75 o 
 -14   1  12     1812.96     2192.19    175.26 o 
 -13   1  12      871.59     1305.61    182.36 o 
 -12   1  12     1588.39     1927.97    151.03 o 
 -11   1  12      140.90      303.08    104.64 o 
 -10   1  12      271.19      242.87     97.33 o 
  -9   1  12       62.12       55.44     68.88 o 
  -8   1  12     5468.46     5154.58    102.63 o 
  -7   1  12     4135.55     4587.26     92.55 o 
  -6   1  12     8350.96     7792.90    116.35 o 
  -5   1  12     1609.94     1467.58     74.46 o 
  -4   1  12    20428.28    20623.72    205.67 o 
  -3   1  12     5958.00     6544.51    116.84 o 
  -2   1  12     5042.04     4435.76     95.08 o 
  -1   1  12     2638.50     2450.26     84.19 o 
   0   1  12     2993.65     2938.95    110.96 o 
   1   1  12     8750.38    10194.41    212.06 o 
   2   1  12     6951.42     6642.22    244.14 o 
   3   1  12     1213.50     1792.55     93.05 o 
   4   1  12    46978.20    48908.75    642.64 o 
   5   1  12     1731.90     1868.24     68.54 o 
   6   1  12    17014.32    17065.23    214.64 o 
   7   1  12      302.44      223.70     62.53 o 
   8   1  12       33.90       19.16     50.89 o 
   9   1  12     4298.18     4369.40    131.99 o 
  10   1  12     5559.57     5383.52    201.58 o 
  11   1  12      266.20      195.04    133.24 o 
  12   1  12     3619.02     3726.81    193.61 o 
  13   1  12        4.64      -24.50    111.02 o 
  14   1  12      426.18      529.02    140.29 o 
  15   1  12      794.34      778.03    161.90 o 
 -15   2  12     1096.05     1269.14    162.20 o 
 -14   2  12        2.04       40.11    116.94 o 
 -13   2  12     1383.33     1541.77    341.65 o 
 -12   2  12      170.26       -6.25    102.60 o 
 -11   2  12      712.46      610.12    112.62 o 
 -10   2  12       27.99      -70.75     89.96 o 
  -9   2  12     1237.78     1167.07     94.73 o 
  -8   2  12      176.94      119.45     47.36 o 
  -7   2  12     5849.57     5943.58    132.87 o 
  -6   2  12     1496.75     1396.92     58.92 o 
  -5   2  12     3825.85     3714.94     79.01 o 
  -4   2  12     1049.69      918.73     48.48 o 
  -3   2  12    13942.92    14013.06    181.98 o 
  -2   2  12     2657.60     2578.05     75.88 o 
  -1   2  12     7871.78     6681.47    178.64 o 
   0   2  12      680.80      905.07     76.65 o 
   1   2  12     3991.38     3926.93    127.36 o 
   2   2  12      314.92      390.20     51.84 o 
   3   2  12    12750.83    13643.10    684.79 o 
   4   2  12     3102.06     2980.51    114.74 o 
   5   2  12     9916.62     9204.93    144.42 o 
   6   2  12       18.62       47.07     47.25 o 
   7   2  12      963.80      991.59     60.71 o 
   8   2  12       56.58       42.07     50.23 o 
   9   2  12     1551.99     1531.71     95.96 o 
  10   2  12      233.23      297.02     98.80 o 
  11   2  12     4117.04     4271.63    194.19 o 
  12   2  12      132.63      -40.89    212.88 o 
  13   2  12      623.73      701.18    126.81 o 
  14   2  12      680.70      379.15    136.54 o 
  15   2  12       18.05      130.33    134.54 o 
 -15   3  12        6.98      309.87    136.41 o 
 -14   3  12     1310.16     1404.92    151.89 o 
 -13   3  12       30.05      -11.76    151.10 o 
 -12   3  12      678.25      666.82    204.69 o 
 -11   3  12       12.40      -55.74    128.03 o 
 -10   3  12     1553.42     1669.65    100.94 o 
  -9   3  12      190.66      105.86     60.54 o 
  -8   3  12     2493.39     2438.51     75.37 o 
  -7   3  12       85.88      138.23     45.47 o 
  -6   3  12     4471.17     4384.74     91.07 o 
  -5   3  12     1114.58      952.41     51.93 o 
  -4   3  12    13961.35    14434.97    165.75 o 
  -3   3  12      897.58      763.43     45.98 o 
  -2   3  12     9601.38     9207.41    168.67 o 
  -1   3  12        8.31      -24.26     56.73 o 
   0   3  12     9766.08     8977.09    221.81 o 
   1   3  12     1758.88     1807.70     95.72 o 
   2   3  12     2221.03     1825.40     94.58 o 
   3   3  12     9846.05    10378.81    217.35 o 
   4   3  12     4072.30     4014.16    145.43 o 
   5   3  12      100.56       47.12     41.84 o 
   6   3  12     5887.11     6156.87    121.98 o 
   7   3  12      289.77      315.89     49.99 o 
   8   3  12       45.25      -48.30     48.99 o 
   9   3  12     2494.93     2530.83    110.77 o 
  10   3  12     2848.62     2840.48    155.24 o 
  11   3  12      234.37      507.80    208.41 o 
  12   3  12     1069.64      959.90    141.51 o 
  13   3  12      128.74       92.31    113.16 o 
  14   3  12       38.66        5.23    224.05 o 
  15   3  12      655.21      803.03    179.38 o 
 -15   4  12      129.81      301.29    273.17 o 
 -14   4  12       43.81      176.38    119.39 o 
 -13   4  12      351.90      380.86    118.14 o 
 -12   4  12      151.94      232.63    114.72 o 
 -11   4  12     1139.84     1165.24    123.11 o 
 -10   4  12      129.49      194.87     65.33 o 
  -9   4  12     2446.15     2372.70     94.29 o 
  -8   4  12     1210.52     1311.00     73.26 o 
  -7   4  12     2568.27     2637.12     77.20 o 
  -6   4  12       22.05      -25.15     42.07 o 
  -5   4  12     1444.53     1546.24     61.19 o 
  -4   4  12       59.95       59.45     36.83 o 
  -3   4  12     2006.07     1880.98     62.40 o 
  -2   4  12     2067.70     1978.88     80.22 o 
  -1   4  12    20402.04    19597.62    293.16 o 
   0   4  12      154.11      178.14     44.36 o 
   1   4  12     7866.40     7611.33    182.03 o 
   2   4  12     2903.15     2836.08    114.68 o 
   3   4  12     3478.45     3167.59    285.08 o 
   4   4  12      876.74      851.18     82.63 o 
   5   4  12     6635.05     6279.58    121.73 o 
   6   4  12      334.74      255.10     49.63 o 
   7   4  12     2056.19     2124.90    126.94 o 
   8   4  12      145.51      251.82     69.16 o 
   9   4  12     1290.31     1174.07     91.93 o 
  10   4  12     1562.37     1847.63    149.47 o 
  11   4  12     1970.41     1960.94    148.38 o 
  12   4  12        1.44        8.69    209.16 o 
  13   4  12      487.65      589.89    128.87 o 
  14   4  12       27.47       90.52    134.14 o 
  15   4  12      149.64      399.52    154.08 o 
 -15   5  12        3.30     -100.48    127.87 o 
 -14   5  12      429.36      479.30    131.38 o 
 -13   5  12      524.06      558.21    175.66 o 
 -12   5  12      878.79     1014.78    130.26 o 
 -11   5  12      755.73      814.45     95.52 o 
 -10   5  12     2847.39     2928.06    107.91 o 
  -9   5  12      253.54      315.13     93.04 o 
  -8   5  12     6085.33     6088.78    135.65 o 
  -7   5  12       31.82       10.83     47.88 o 
  -6   5  12     4312.19     3902.95     90.74 o 
  -5   5  12        3.76        0.13     42.93 o 
  -4   5  12     1066.56      925.26     77.78 o 
  -3   5  12     4813.51     4968.22     93.47 o 
  -2   5  12    14975.93    14536.10    219.17 o 
  -1   5  12     1157.79     1135.25     59.55 o 
   0   5  12    13745.11    13233.83    245.16 o 
   1   5  12       44.47       15.45     47.49 o 
   2   5  12     3893.86     3862.94    105.04 o 
   3   5  12     4146.60     4005.95    138.97 o 
   4   5  12     7415.33     7161.66    163.43 o 
   5   5  12      300.76      251.91     50.77 o 
   6   5  12     9563.01     9733.58    161.28 o 
   7   5  12      565.21      567.49     60.27 o 
   8   5  12     3358.57     3606.02    128.39 o 
   9   5  12     1982.56     1865.06    103.19 o 
  10   5  12     5003.45     5099.10    229.26 o 
  11   5  12      823.61      590.70    119.39 o 
  12   5  12     1960.15     1880.03    177.90 o 
  13   5  12       31.82       79.41    112.50 o 
  14   5  12      166.36      239.86    139.23 o 
 -14   6  12       47.15      225.99    122.82 o 
 -13   6  12      908.46      690.20    130.48 o 
 -12   6  12     1120.45     1136.84    130.26 o 
 -11   6  12     1414.37     1551.60    242.91 o 
 -10   6  12      925.70      828.18     79.64 o 
  -9   6  12     7676.17     8017.55    161.26 o 
  -8   6  12      489.91      572.10     69.52 o 
  -7   6  12     6408.17     6694.29    122.85 o 
  -6   6  12      763.68      753.49     56.21 o 
  -5   6  12     3675.90     3696.73     89.55 o 
  -4   6  12      669.04      706.20     60.50 o 
  -3   6  12    10767.96    10372.47    143.14 o 
  -2   6  12      844.68      832.97     54.54 o 
  -1   6  12    21591.77    21190.46    277.62 o 
   0   6  12     2186.03     2045.54     79.98 o 
   1   6  12     2138.90     1979.94     80.65 o 
   2   6  12      136.09       94.19     53.43 o 
   3   6  12     7304.46     7187.53    153.07 o 
   4   6  12      788.66      834.55     68.93 o 
   5   6  12     8026.41     7721.49    140.60 o 
   6   6  12     2081.39     1964.25     79.36 o 
   7   6  12     6797.80     6646.98    197.56 o 
   8   6  12      125.47      168.78     72.36 o 
   9   6  12     3499.10     3564.17    151.51 o 
  10   6  12     1049.77     1113.44    124.58 o 
  11   6  12     3482.53     3709.07    188.93 o 
  12   6  12       36.79       94.39    115.03 o 
  13   6  12      378.16      290.80    132.43 o 
  14   6  12        1.24      155.16    142.63 o 
 -14   7  12      821.25      987.85    143.15 o 
 -13   7  12      607.43      542.94    227.02 o 
 -12   7  12      671.58      464.54    106.75 o 
 -11   7  12      221.79      245.07     90.98 o 
 -10   7  12     3973.56     4035.08    123.12 o 
  -9   7  12       93.75      194.63     72.02 o 
  -8   7  12     3328.37     3134.53    168.89 o 
  -7   7  12       49.08       19.38     52.86 o 
  -6   7  12     2158.20     2050.88     75.44 o 
  -5   7  12     1373.79     1314.96     67.37 o 
  -4   7  12     1079.32     1044.80     63.69 o 
  -3   7  12      313.64      388.12     55.65 o 
  -2   7  12    15633.92    14931.02    176.54 o 
  -1   7  12     1786.26     1882.65     83.29 o 
   0   7  12    11333.94    11226.23    194.54 o 
   1   7  12      140.36      171.99     56.69 o 
   2   7  12     1361.74     1225.77     78.03 o 
   3   7  12     2471.77     2329.41     99.16 o 
   4   7  12     7282.18     7434.76    161.19 o 
   5   7  12       85.43      128.03     46.74 o 
   6   7  12     3168.48     3244.78     98.50 o 
   7   7  12      988.23     1131.00     74.83 o 
   8   7  12     1680.18     1760.48     96.26 o 
   9   7  12      475.01      572.77     80.19 o 
  10   7  12     4310.98     4523.38    141.60 o 
  11   7  12      253.99      260.79     96.46 o 
  12   7  12      781.46      986.77    146.27 o 
  13   7  12        0.94       -8.95    121.75 o 
  14   7  12      266.26      228.29    114.58 o 
 -13   8  12      423.68      351.54    115.70 o 
 -12   8  12       96.47      -20.19     96.57 o 
 -11   8  12       99.69       84.89     75.58 o 
 -10   8  12        3.21       43.42     71.71 o 
  -9   8  12     1533.58     1686.42     93.94 o 
  -8   8  12      303.38      292.19     69.72 o 
  -7   8  12      465.27      585.28     62.59 o 
  -6   8  12      166.90      217.36     56.03 o 
  -5   8  12      186.17       87.84     53.08 o 
  -4   8  12       61.11      116.05     52.61 o 
  -3   8  12     1094.84     1143.96     77.78 o 
  -2   8  12      117.01       72.31     49.58 o 
  -1   8  12     8442.27     8259.21    168.75 o 
   0   8  12     1329.80     1269.50     80.34 o 
   1   8  12     1646.12     1566.54     88.21 o 
   2   8  12     2046.79     2031.96     98.27 o 
   3   8  12     1248.83     1246.81     68.64 o 
   4   8  12      936.88      955.98     58.08 o 
   5   8  12     3090.14     3035.53     88.86 o 
   6   8  12      712.61      529.79     58.36 o 
   7   8  12      263.02      186.66     65.38 o 
   8   8  12      898.85      944.81     80.82 o 
   9   8  12      497.85      525.23     87.96 o 
  10   8  12      510.95      700.91     89.78 o 
  11   8  12      860.04      993.49    116.61 o 
  12   8  12        9.12     -128.41    128.41 o 
  13   8  12        7.66       86.09    134.38 o 
 -13   9  12        5.51       41.18    322.30 o 
 -12   9  12       61.57      -86.32    198.74 o 
 -11   9  12        1.26      -89.49     89.49 o 
 -10   9  12      254.38      285.53     90.48 o 
  -9   9  12       37.83       51.92     85.30 o 
  -8   9  12      758.56      732.77     89.92 o 
  -7   9  12        0.85       25.33     73.89 o 
  -6   9  12     1468.53     1304.03     72.12 o 
  -5   9  12      357.17      340.06     70.92 o 
  -4   9  12     2161.35     2403.36    110.37 o 
  -3   9  12       30.15      -23.25     66.80 o 
  -2   9  12     1486.50     1783.22    100.29 o 
  -1   9  12     1620.97     1400.15     88.55 o 
   0   9  12     1102.73     1054.77     82.96 o 
   1   9  12       12.66       20.55     63.90 o 
   2   9  12      687.95      705.14     81.69 o 
   3   9  12      309.57      276.27     65.11 o 
   4   9  12     2248.69     1965.25     85.73 o 
   5   9  12        6.67       73.66     60.16 o 
   6   9  12      930.80     1122.02     78.97 o 
   7   9  12      415.73      441.62    109.71 o 
   8   9  12      174.34      263.24     87.58 o 
   9   9  12      739.16      659.49    131.58 o 
  10   9  12      169.32      210.47    101.96 o 
  11   9  12       40.95       71.25    136.96 o 
  12   9  12      298.95      388.33    135.60 o 
  13   9  12       16.23       67.70    149.93 o 
 -12  10  12       12.87     -192.04    202.46 o 
 -11  10  12       46.48       97.88    136.21 o 
 -10  10  12      130.17      -35.10    114.72 o 
  -9  10  12       61.23      -20.93    101.25 o 
  -8  10  12      252.36      161.08    109.46 o 
  -7  10  12      757.02      644.98    108.25 o 
  -6  10  12       37.62      109.48     74.06 o 
  -5  10  12     1604.75     1531.29    104.82 o 
  -4  10  12       54.35      120.20     73.64 o 
  -3  10  12     1474.72     1372.89     98.72 o 
  -2  10  12      556.83      563.66     99.47 o 
  -1  10  12     1249.72     1314.35    116.62 o 
   0  10  12       10.54      -65.03     65.03 o 
   1  10  12      388.26      402.91     76.71 o 
   2  10  12      713.75      756.36     83.18 o 
   3  10  12     2551.38     2235.83    115.08 o 
   4  10  12      163.38      157.98     70.28 o 
   5  10  12     5905.10     5635.52    165.34 o 
   6  10  12      350.49      365.71     80.45 o 
   7  10  12       26.04       51.95    101.31 o 
   8  10  12      408.89      301.14     91.40 o 
   9  10  12        9.81       78.51     88.16 o 
  10  10  12        7.75       31.03     97.60 o 
  11  10  12      649.01      436.50    141.58 o 
  12  10  12        1.46       -1.57    143.06 o 
 -12  11  12      222.05      275.40    208.41 o 
 -11  11  12       39.35      138.67    124.18 o 
 -10  11  12      101.62      163.72    133.69 o 
  -9  11  12      216.70      316.53    163.01 o 
  -8  11  12      310.50      163.67    114.51 o 
  -7  11  12      429.13      269.77    108.73 o 
  -6  11  12     1391.57     1511.64    180.15 o 
  -5  11  12      325.62      426.38     90.57 o 
  -4  11  12     1628.14     1608.68    108.44 o 
  -3  11  12      129.49       62.38     77.54 o 
  -2  11  12       93.98      127.62     90.94 o 
  -1  11  12      151.28      123.22     92.30 o 
   0  11  12      537.68      384.74     80.32 o 
   1  11  12      677.29      658.61     83.19 o 
   2  11  12     2138.97     2263.07    115.33 o 
   3  11  12        2.25      -72.84     72.84 o 
   4  11  12     3951.68     4151.44    150.95 o 
   5  11  12      376.99      402.41     87.82 o 
   6  11  12      762.94      758.33    117.08 o 
   7  11  12        7.61      138.84    109.79 o 
   8  11  12       89.14      185.50    112.86 o 
   9  11  12       79.10       64.39    118.60 o 
  10  11  12      265.00      518.29    139.07 o 
  11  11  12       13.73       75.92    220.32 o 
 -11  12  12      313.58      299.94    152.70 o 
 -10  12  12        5.68      -53.69    131.57 o 
  -9  12  12        4.62       -6.99    116.58 o 
  -8  12  12      880.68      760.10    168.22 o 
  -7  12  12      637.79      817.63    141.55 o 
  -6  12  12     1069.53     1073.91    104.33 o 
  -5  12  12      381.77      459.25     94.21 o 
  -4  12  12       91.79      176.29     82.33 o 
  -3  12  12     1713.72     1750.96    141.69 o 
  -2  12  12      198.28      114.36    128.77 o 
  -1  12  12      436.53      353.18    101.18 o 
   0  12  12        4.83      -50.89     87.29 o 
   1  12  12      334.88      428.74    100.35 o 
   2  12  12     1007.86     1122.48    115.45 o 
   3  12  12     1122.14     1251.33    103.60 o 
   4  12  12       14.90      -36.87    114.31 o 
   5  12  12     4309.47     4488.06    160.19 o 
   6  12  12       30.01       31.12    109.34 o 
   7  12  12       22.64      319.23    119.12 o 
   8  12  12       60.41       82.79    209.16 o 
   9  12  12      174.90      261.23    160.03 o 
  10  12  12        0.34       -3.08    198.74 o 
 -10  13  12       28.59      221.90    192.04 o 
  -9  13  12       83.20     -104.76    123.13 o 
  -8  13  12        3.07        3.81    122.47 o 
  -7  13  12      378.54      442.17    128.02 o 
  -6  13  12      656.92      593.04    135.12 o 
  -5  13  12      270.71      286.51    103.32 o 
  -4  13  12     1076.84     1128.46    107.88 o 
  -3  13  12        4.89        7.34    119.67 o 
  -2  13  12     1500.73     1367.27    135.02 o 
  -1  13  12        1.68       30.47     96.83 o 
   0  13  12       85.70      249.19    116.86 o 
   1  13  12       20.08      -81.01     81.01 o 
   2  13  12      269.41      399.77     89.35 o 
   3  13  12       54.99       74.01     88.63 o 
   4  13  12     1398.73     1499.12    123.87 o 
   5  13  12       14.08      -82.63     95.96 o 
   6  13  12      999.41     1275.15    145.27 o 
   7  13  12      134.34      190.87    141.34 o 
   8  13  12       94.75      394.40    144.51 o 
   9  13  12       76.03      247.31    239.68 o 
  -8  14  12       11.11     -148.87    148.87 o 
  -7  14  12       76.66      160.51    131.05 o 
  -6  14  12        0.33     -178.16    285.82 o 
  -5  14  12      167.86      330.63    103.54 o 
  -4  14  12      166.61      194.01    101.76 o 
  -3  14  12      444.91      258.07    111.34 o 
  -2  14  12       19.58       67.75    113.32 o 
  -1  14  12       25.23      227.39    109.41 o 
   0  14  12        3.50       22.17    180.87 o 
   1  14  12      242.23      350.73    201.72 o 
   2  14  12      121.01      322.30    129.51 o 
   3  14  12       15.84      -57.29     90.92 o 
   4  14  12       24.49      -63.77    108.48 o 
   5  14  12      312.23      370.10    136.21 o 
   6  14  12       13.76      159.50    228.51 o 
   7  14  12        9.74      176.75    203.95 o 
   8  14  12       50.79      430.75    161.58 o 
  -7  15  12       16.33     -100.60    286.57 o 
  -6  15  12       11.23     -132.32    132.32 o 
  -5  15  12       15.87      -84.44    106.26 o 
  -4  15  12       27.50      -14.04    192.13 o 
  -3  15  12       38.06       46.78    121.41 o 
  -2  15  12        2.39       65.07    132.32 o 
  -1  15  12        0.51      245.34    123.11 o 
   0  15  12       17.82      113.32    201.72 o 
   1  15  12        4.62     -104.21    193.53 o 
   2  15  12        4.09        7.86    117.37 o 
   3  15  12       75.40      -95.28    103.12 o 
   4  15  12      201.26       73.45    110.52 o 
   5  15  12        0.14      -82.72    145.15 o 
   6  15  12       17.39      -43.52    177.90 o 
  -4  16  12        7.76      299.80    152.59 o 
  -3  16  12        2.11      183.68    130.32 o 
  -2  16  12       85.21      204.73    138.97 o 
  -1  16  12       72.35       76.98    170.45 o 
   0  16  12       19.51      -31.23    340.16 o 
   1  16  12       63.40      279.71    146.25 o 
   2  16  12       14.81       38.82    139.04 o 
   3  16  12        2.98       54.45    138.97 o 
   4  16  12       83.56      174.12    114.31 o 
 -15   1  13       83.01      143.30    133.16 o 
 -14   1  13       47.53      142.64    121.00 o 
 -13   1  13       40.71      331.70    154.08 o 
 -12   1  13       12.43       71.40    114.83 o 
 -11   1  13      432.93      353.62    105.79 o 
 -10   1  13        5.17     -182.57    238.19 o 
  -9   1  13      232.11      263.69     72.91 o 
  -8   1  13     2310.99     2171.17     83.28 o 
  -7   1  13      749.99      633.32     53.82 o 
  -6   1  13      618.16      700.39     67.68 o 
  -5   1  13       51.58       52.81     74.06 o 
  -4   1  13        0.25       25.93     58.00 o 
  -3   1  13    11708.41    12211.64    168.66 o 
  -2   1  13        9.18      -37.51     37.51 o 
  -1   1  13     3672.72     3918.24    131.58 o 
   0   1  13     4123.48     4141.29    145.15 o 
   1   1  13     5726.90     6038.71    192.78 o 
   2   1  13       22.10       -0.50     93.79 o 
   3   1  13     4384.59     4578.15    197.25 o 
   4   1  13      495.25      770.31    188.32 o 
   5   1  13     1879.26     2231.69    219.58 o 
   6   1  13      288.71      340.70     52.14 o 
   7   1  13     1524.74     1598.26    125.91 o 
   8   1  13      645.00      592.89     84.44 o 
   9   1  13      193.64      240.78     69.35 o 
  10   1  13       25.40       14.22    105.70 o 
  11   1  13     1149.67     1137.51    146.89 o 
  12   1  13       39.53     -110.51    110.51 o 
  13   1  13       55.36      -28.52    119.95 o 
  14   1  13       30.68      -77.29    167.48 o 
  15   1  13      326.51      260.23    144.74 o 
 -15   2  13       20.32      128.76    130.00 o 
 -14   2  13        7.24      278.04    123.04 o 
 -13   2  13      169.02      505.84    165.99 o 
 -12   2  13      223.35      150.30    259.03 o 
 -11   2  13      419.28      361.92    106.75 o 
 -10   2  13      699.17      449.76    110.15 o 
  -9   2  13      268.47      274.49     74.63 o 
  -8   2  13     1569.92     1800.82     81.04 o 
  -7   2  13     1083.25      922.02     57.36 o 
  -6   2  13      414.70      381.16     47.65 o 
  -5   2  13      823.96      839.05     50.71 o 
  -4   2  13     1433.97     1651.87     58.14 o 
  -3   2  13     5856.18     5688.43    112.56 o 
  -2   2  13     6828.77     7036.05    125.96 o 
  -1   2  13      690.38      806.33    145.15 o 
   0   2  13     6344.38     6829.54    174.21 o 
   1   2  13     2929.58     3234.34    200.23 o 
   2   2  13     4165.09     3942.34    132.63 o 
   3   2  13     5501.13     5594.84    164.50 o 
   4   2  13      429.74      449.52     69.47 o 
   5   2  13       18.16       50.97     49.24 o 
   6   2  13      744.81      667.53     57.03 o 
   7   2  13      217.40      246.93     71.55 o 
   8   2  13      578.19      591.48     60.38 o 
   9   2  13      544.78      472.36     73.37 o 
  10   2  13      836.25      893.53    112.01 o 
  11   2  13      216.22      250.34    143.66 o 
  12   2  13       18.24       46.68    114.12 o 
  13   2  13        5.49       61.78    120.00 o 
  14   2  13      125.43      234.16    130.21 o 
  15   2  13       68.92     -135.68    135.68 o 
 -15   3  13      102.95      166.89    139.42 o 
 -14   3  13       75.15      497.31    162.27 o 
 -13   3  13      574.97      601.69    127.79 o 
 -12   3  13      323.45      240.06    117.34 o 
 -11   3  13      175.42      113.55     98.80 o 
 -10   3  13      815.75      793.23     93.98 o 
  -9   3  13      605.77      416.42     78.49 o 
  -8   3  13     1979.93     1711.91     70.01 o 
  -7   3  13        0.99      -34.36     43.00 o 
  -6   3  13      365.75      320.27     63.29 o 
  -5   3  13       78.75      112.12     40.85 o 
  -4   3  13     1869.01     1837.60     62.62 o 
  -3   3  13     2647.48     2814.85     82.40 o 
  -2   3  13     1695.00     1541.97     65.67 o 
  -1   3  13      239.15      276.11     91.55 o 
   0   3  13      108.09       44.76     60.81 o 
   1   3  13        5.60      -26.68     58.36 o 
   2   3  13     1563.45     1462.75     92.47 o 
   3   3  13      439.33      466.90     70.50 o 
   4   3  13        1.06       72.10     70.71 o 
   5   3  13     2269.17     2512.22    119.85 o 
   6   3  13      468.02      468.58     55.51 o 
   7   3  13     1333.18     1317.98     69.52 o 
   8   3  13     1166.26     1078.84     68.42 o 
   9   3  13        9.47      143.12     76.44 o 
  10   3  13      261.97      270.23    133.24 o 
  11   3  13        4.66       68.03    188.32 o 
  12   3  13       89.94      109.14    112.98 o 
  13   3  13       88.50        8.76    125.26 o 
  14   3  13       26.90      241.60    133.64 o 
  15   3  13       92.11       94.72    219.58 o 
 -15   4  13      264.57      361.88    141.59 o 
 -14   4  13      465.26      400.20    126.90 o 
 -13   4  13      223.15      312.51    114.61 o 
 -12   4  13      424.05      439.05    168.96 o 
 -11   4  13        7.69      -39.45    133.24 o 
 -10   4  13      261.27      161.70     78.50 o 
  -9   4  13       33.58      -34.82     61.36 o 
  -8   4  13       61.34      130.82     59.72 o 
  -7   4  13     1915.36     1934.88     72.30 o 
  -6   4  13       59.71       12.10     58.23 o 
  -5   4  13      989.53     1127.12     56.69 o 
  -4   4  13       44.37       99.42     42.11 o 
  -3   4  13     1731.57     1698.83     61.71 o 
  -2   4  13     1971.81     1894.47     95.58 o 
  -1   4  13      282.06      335.55     43.83 o 
   0   4  13     1020.28     1043.69     59.06 o 
   1   4  13     8915.23     9295.45    211.46 o 
   2   4  13       31.60      132.23     66.79 o 
   3   4  13        1.99      -55.65     63.80 o 
   4   4  13     1379.52     1535.37     97.16 o 
   5   4  13      733.18      775.74     59.88 o 
   6   4  13      110.57       89.03     48.21 o 
   7   4  13       62.79      -21.40     49.36 o 
   8   4  13      735.51      700.95     81.96 o 
   9   4  13      770.65      829.88     87.27 o 
  10   4  13       39.19      130.40     96.31 o 
  11   4  13      108.26      -10.70    116.49 o 
  12   4  13      642.13      753.33    150.36 o 
  13   4  13       54.36      115.86    297.73 o 
  14   4  13        0.01     -123.66    123.66 o 
 -14   5  13      238.00      481.16    273.17 o 
 -13   5  13      130.78      287.20    126.30 o 
 -12   5  13      710.50      501.44    197.99 o 
 -11   5  13        0.80      169.33    102.72 o 
 -10   5  13      915.11      887.41     85.26 o 
  -9   5  13      373.72      374.40     68.96 o 
  -8   5  13     1554.46     1439.30     78.98 o 
  -7   5  13      738.85      782.84     57.65 o 
  -6   5  13     5240.28     5057.71    103.78 o 
  -5   5  13       69.96      105.43     45.75 o 
  -4   5  13      280.74      250.60     46.30 o 
  -3   5  13      151.44      114.78     43.96 o 
  -2   5  13      147.64      255.47     55.51 o 
  -1   5  13       48.18      112.10     46.92 o 
   0   5  13     4787.05     4878.75    113.86 o 
   1   5  13       10.51       39.03     58.67 o 
   2   5  13     2387.26     2228.29    112.10 o 
   3   5  13        8.59      -22.64     64.86 o 
   4   5  13      213.43      260.69     80.48 o 
   5   5  13      895.20      791.83     60.37 o 
   6   5  13     1677.07     1578.65     76.01 o 
   7   5  13       84.06       84.61     49.84 o 
   8   5  13     3093.43     3141.94    144.01 o 
   9   5  13        1.05      146.58    150.34 o 
  10   5  13      308.18      264.33    114.03 o 
  11   5  13      428.91      563.25    123.99 o 
  12   5  13      837.21      738.34    130.32 o 
  13   5  13      100.64     -130.40    171.94 o 
  14   5  13        2.32      -90.63    134.73 o 
 -14   6  13        2.02      182.76    157.80 o 
 -13   6  13       16.43       21.71    130.32 o 
 -12   6  13       57.92       94.60    112.10 o 
 -11   6  13      235.44      348.43     88.06 o 
 -10   6  13      193.64      126.13     77.78 o 
  -9   6  13      777.75      731.21     75.23 o 
  -8   6  13        4.03      -47.22     63.71 o 
  -7   6  13        4.90      108.90     67.41 o 
  -6   6  13       14.76       52.77     75.11 o 
  -5   6  13     2875.81     2855.36     83.51 o 
  -4   6  13     2909.71     3117.96     84.34 o 
  -3   6  13      504.13      461.82     59.21 o 
  -2   6  13       11.22       27.78     64.68 o 
  -1   6  13     1590.95     1571.33     74.66 o 
   0   6  13        4.02       56.31     51.52 o 
   1   6  13     2004.52     1897.19     82.41 o 
   2   6  13      155.64       76.77     58.40 o 
   3   6  13     1306.10     1450.36     82.74 o 
   4   6  13      132.16       82.85     59.52 o 
   5   6  13      292.67      216.07     58.21 o 
   6   6  13      192.68      118.08     54.13 o 
   7   6  13      701.72      762.73     77.73 o 
   8   6  13      414.84      435.45     87.89 o 
   9   6  13      675.77      811.78     92.47 o 
  10   6  13       78.42      395.99    129.27 o 
  11   6  13       82.61      100.27    164.50 o 
  12   6  13       14.74     -132.49    132.49 o 
  13   6  13      777.49      931.69    171.20 o 
  14   6  13       22.93      -28.91    140.29 o 
 -14   7  13      105.12       15.28    144.20 o 
 -13   7  13      123.97      178.49    210.65 o 
 -12   7  13        3.07        6.80    107.86 o 
 -11   7  13      612.73      828.06    109.56 o 
 -10   7  13        0.12        7.91     70.88 o 
  -9   7  13      100.49      106.41     92.39 o 
  -8   7  13     1280.18     1351.86     94.37 o 
  -7   7  13      740.16      650.13     61.20 o 
  -6   7  13        1.29      -22.11     49.14 o 
  -5   7  13     1568.71     1503.18     70.79 o 
  -4   7  13      298.30      223.00     53.45 o 
  -3   7  13     2211.10     2119.83     85.34 o 
  -2   7  13      139.12      256.59     72.41 o 
  -1   7  13       94.17      140.61     78.06 o 
   0   7  13       11.67       48.88     58.71 o 
   1   7  13     1161.97     1153.63     75.28 o 
   2   7  13      488.82      461.72     65.47 o 
   3   7  13     4503.43     4251.65    128.23 o 
   4   7  13      616.76      751.61     62.77 o 
   5   7  13      581.88      633.29     53.77 o 
   6   7  13     2061.20     2010.66     76.63 o 
   7   7  13      418.46      535.17     64.58 o 
   8   7  13     1076.86     1144.20     92.93 o 
   9   7  13      602.24      704.08     78.71 o 
  10   7  13      233.74      325.84     85.73 o 
  11   7  13       78.28      -23.80     98.24 o 
  12   7  13      452.89      469.68    107.08 o 
  13   7  13      345.46      465.34    125.76 o 
 -13   8  13        8.50      267.17    186.83 o 
 -12   8  13      214.71      325.06    105.84 o 
 -11   8  13      180.58      182.47     82.86 o 
 -10   8  13      824.37      875.23     85.61 o 
  -9   8  13      446.45      453.67     75.62 o 
  -8   8  13      508.29      520.27     73.10 o 
  -7   8  13      430.33      382.23     67.10 o 
  -6   8  13     1161.00     1274.10     72.32 o 
  -5   8  13      109.83       89.23     55.86 o 
  -4   8  13     1637.43     1483.67     85.10 o 
  -3   8  13      924.98      945.83     78.64 o 
  -2   8  13       27.13      -18.18     76.50 o 
  -1   8  13      332.18      277.12     65.27 o 
   0   8  13      470.89      454.66     72.43 o 
   1   8  13      237.00      168.39     65.24 o 
   2   8  13     4489.49     4269.45    129.84 o 
   3   8  13      530.98      528.44     60.09 o 
   4   8  13     2206.14     2157.32     76.47 o 
   5   8  13     1586.99     1702.01     71.21 o 
   6   8  13      167.31      141.87     52.87 o 
   7   8  13      599.76      658.29     70.85 o 
   8   8  13       16.19       87.42     70.07 o 
   9   8  13       15.62       70.41     76.06 o 
  10   8  13      712.65      779.06    119.04 o 
  11   8  13        0.98        4.21    120.71 o 
  12   8  13       93.14       54.13    125.15 o 
  13   8  13      665.48      711.24    165.43 o 
 -13   9  13      106.64      -34.24    184.60 o 
 -12   9  13      450.94      586.60    144.60 o 
 -11   9  13      383.95      173.87     92.95 o 
 -10   9  13      551.37      511.33     95.86 o 
  -9   9  13       45.46       -0.40     88.91 o 
  -8   9  13       70.99      -28.42    121.79 o 
  -7   9  13        6.92      126.59     89.44 o 
  -6   9  13      279.44      260.34     58.24 o 
  -5   9  13     2042.46     1960.28     81.56 o 
  -4   9  13     1747.56     1671.57     87.90 o 
  -3   9  13      298.57      374.58     76.34 o 
  -2   9  13     3813.77     3546.83    260.52 o 
  -1   9  13       47.00      -32.92     80.54 o 
   0   9  13       17.85      -61.99     61.99 o 
   1   9  13      337.87      368.24     72.89 o 
   2   9  13      952.80      949.34     86.22 o 
   3   9  13     1161.57     1078.12     71.87 o 
   4   9  13       73.20      122.65     59.83 o 
   5   9  13      280.77      377.50     62.13 o 
   6   9  13     6896.00     6945.86    154.53 o 
   7   9  13      394.23      443.04    113.47 o 
   8   9  13      534.16      461.04     92.47 o 
   9   9  13      237.11      469.62    117.71 o 
  10   9  13       11.72       70.00    110.18 o 
  11   9  13       83.86      239.63    125.76 o 
  12   9  13      345.12      232.65    144.74 o 
 -12  10  13        2.88     -208.41    208.41 o 
 -11  10  13     1038.31     1241.53    141.36 o 
 -10  10  13        3.28      -97.66    110.10 o 
  -9  10  13       47.20       52.65    119.50 o 
  -8  10  13      334.30      282.50    113.14 o 
  -7  10  13        6.31      -93.98     93.98 o 
  -6  10  13      257.79      208.35    105.98 o 
  -5  10  13      597.45      630.25     86.85 o 
  -4  10  13     1233.32     1184.89     96.61 o 
  -3  10  13     3381.90     3178.07    136.79 o 
  -2  10  13      109.96      159.92    124.30 o 
  -1  10  13     1452.81     1392.84    122.36 o 
   0  10  13      700.11      714.67    107.35 o 
   1  10  13     1851.99     1893.43    102.88 o 
   2  10  13        1.68      -49.12     67.95 o 
   3  10  13      171.65      200.18     78.08 o 
   4  10  13      348.08      480.52     79.91 o 
   5  10  13     1871.02     1843.28    139.93 o 
   6  10  13        2.33      -42.04     74.78 o 
   7  10  13     1443.12     1553.60    114.37 o 
   8  10  13       22.21      -54.65     86.83 o 
   9  10  13      427.00      361.44    132.56 o 
  10  10  13        0.33      133.38    105.13 o 
  11  10  13       19.31      -16.89    137.70 o 
  12  10  13        1.15       51.55    201.72 o 
 -11  11  13       94.77      -65.19    217.35 o 
 -10  11  13      224.44      310.23    180.13 o 
  -9  11  13       48.50       22.47    150.36 o 
  -8  11  13       67.54      -16.55    103.31 o 
  -7  11  13       65.75       22.01    103.43 o 
  -6  11  13      541.49      642.88    160.65 o 
  -5  11  13      436.41      458.10     94.83 o 
  -4  11  13      275.33      237.89     79.15 o 
  -3  11  13      379.32      448.78     84.20 o 
  -2  11  13      603.14      355.43     97.29 o 
  -1  11  13      147.27      131.64     96.76 o 
   0  11  13      268.99      313.66     98.13 o 
   1  11  13      311.91      307.76     77.22 o 
   2  11  13     1363.30     1305.21     97.28 o 
   3  11  13       67.59      149.90     78.39 o 
   4  11  13      177.73      253.20     85.59 o 
   5  11  13      420.90      328.41     85.34 o 
   6  11  13      882.57      768.96    119.44 o 
   7  11  13      189.29      364.22    178.64 o 
   8  11  13      127.29      159.31    117.28 o 
   9  11  13      135.51      393.22    174.17 o 
  10  11  13        0.89      195.10    143.11 o 
  11  11  13       49.92       75.92    227.77 o 
 -10  12  13      556.83      405.27    135.87 o 
  -9  12  13        6.21      -50.71    116.35 o 
  -8  12  13       25.23     -115.09    115.09 o 
  -7  12  13      255.62      241.49    114.81 o 
  -6  12  13        3.38      162.76    103.63 o 
  -5  12  13      270.03      256.32     91.63 o 
  -4  12  13      290.19      430.41     91.37 o 
  -3  12  13      321.24      236.82     87.74 o 
  -2  12  13       36.31       99.59    103.46 o 
  -1  12  13      563.68      607.08    109.41 o 
   0  12  13      132.67      182.31     95.72 o 
   1  12  13      336.01      293.26    101.38 o 
   2  12  13     1698.19     2030.11    118.61 o 
   3  12  13      730.10      872.04     97.30 o 
   4  12  13      128.40      172.99     88.77 o 
   5  12  13      228.75      350.20     86.32 o 
   6  12  13       74.05       41.32    109.46 o 
   7  12  13     1180.81     1647.48    156.17 o 
   8  12  13       51.77      287.12    129.39 o 
   9  12  13       43.04      346.27    154.08 o 
  10  12  13       51.43      270.05    165.99 o 
  -9  13  13     1034.47     1052.65    161.85 o 
  -8  13  13        3.69      -25.23    148.87 o 
  -7  13  13      287.29      246.90    128.04 o 
  -6  13  13      846.22      726.61    138.17 o 
  -5  13  13      781.33      799.20    106.53 o 
  -4  13  13      232.72       79.07     92.67 o 
  -3  13  13      654.90      565.72    121.87 o 
  -2  13  13       42.01      -85.81    105.93 o 
  -1  13  13      551.83      432.76    113.16 o 
   0  13  13     1357.16     1224.32    138.28 o 
   1  13  13     1603.90     1540.91    138.28 o 
   2  13  13      742.52      854.50    100.08 o 
   3  13  13     2047.15     2149.19    127.47 o 
   4  13  13      129.11      150.67     91.05 o 
   5  13  13       27.38      106.09     96.70 o 
   6  13  13      355.30      577.29    139.86 o 
   7  13  13      808.93     1050.69    165.99 o 
   8  13  13      615.53      717.93    145.16 o 
   9  13  13      829.78      908.24    223.30 o 
  -8  14  13      276.64      289.79    140.52 o 
  -7  14  13      284.88      234.44    140.95 o 
  -6  14  13      178.42      110.10    130.00 o 
  -5  14  13      673.07      552.33    112.39 o 
  -4  14  13     1742.05     1799.20    131.43 o 
  -3  14  13       18.82       90.81    120.00 o 
  -2  14  13     1042.34     1114.40    138.84 o 
  -1  14  13      430.06      534.43    122.63 o 
   0  14  13     1153.32     1077.24    134.06 o 
   1  14  13     1184.99     1346.99    145.72 o 
   2  14  13     1123.03     1383.51    141.42 o 
   3  14  13       93.03      -24.93     92.22 o 
   4  14  13      322.40      324.81    100.44 o 
   5  14  13      101.75       83.95    234.47 o 
   6  14  13      663.67     1004.04    261.26 o 
   7  14  13      645.79      763.92    147.87 o 
   8  14  13      686.19      916.92    165.99 o 
  -6  15  13      320.08      167.50    145.75 o 
  -5  15  13      109.30      152.73    147.86 o 
  -4  15  13       52.63       99.15    125.79 o 
  -3  15  13      351.01      554.60    133.16 o 
  -2  15  13       33.78      212.92    124.47 o 
  -1  15  13      356.97      573.69    129.48 o 
   0  15  13      734.66     1010.49    138.90 o 
   1  15  13      140.64      251.61    169.71 o 
   2  15  13      679.58      708.25    133.16 o 
   3  15  13       52.04       78.27    124.66 o 
   4  15  13      172.40      202.69    118.30 o 
   5  15  13      103.50      373.36    143.65 o 
   6  15  13       46.53      119.98    150.72 o 
  -4  16  13        6.47      234.48    200.23 o 
  -3  16  13        0.73      136.80    133.64 o 
  -2  16  13        3.97       12.98    160.78 o 
  -1  16  13      237.77      334.19    141.34 o 
   0  16  13        8.11      -38.61    135.02 o 
   1  16  13      744.07      836.78    147.83 o 
   2  16  13        3.09      171.53    138.81 o 
   3  16  13      156.72      451.16    147.52 o 
 -15   0  14      108.33       95.27    190.55 o 
 -14   0  14      596.70      906.60    203.95 o 
 -13   0  14     3756.18     4150.42    302.20 o 
 -12   0  14     1103.68     1006.34    197.99 o 
 -11   0  14     1610.88     1892.10    205.44 o 
 -10   0  14     1016.55      684.79    154.82 o 
  -9   0  14     1729.10     1561.62    175.66 o 
  -8   0  14      616.58      557.20     87.75 o 
  -7   0  14     8005.07     7647.71    340.91 o 
  -6   0  14      950.53     1009.45    128.03 o 
  -5   0  14     8707.17     8807.64    211.46 o 
  -4   0  14     3580.80     3239.11    126.76 o 
  -3   0  14     3816.38     4030.85    334.21 o 
  -2   0  14    15227.62    15390.24    287.37 o 
  -1   0  14     3106.68     2813.59    168.22 o 
   0   0  14       18.47      -77.41     77.41 o 
   1   0  14     3074.40     3080.06    171.20 o 
   2   0  14     5603.65     5997.86    235.21 o 
   3   0  14       43.35      -50.61     87.83 o 
   4   0  14    14485.96    13465.04    375.15 o 
   5   0  14     2134.01     2386.34    162.27 o 
   6   0  14     9182.87     8563.33    253.07 o 
   7   0  14     4226.05     4462.34    183.85 o 
   8   0  14      773.49      704.45     94.30 o 
   9   0  14     2404.61     2785.30    221.81 o 
  10   0  14     1050.57     1330.87    189.06 o 
  11   0  14      280.71       84.85    141.42 o 
  12   0  14     2278.47     2171.97    244.14 o 
  13   0  14      135.60      172.69    202.46 o 
  14   0  14     1011.58      976.57    218.83 o 
  15   0  14      780.26     1278.77    244.14 o 
 -15   1  14      104.40       53.38    142.14 o 
 -14   1  14      672.84      758.44    135.78 o 
 -13   1  14     1019.30     1012.66    135.68 o 
 -12   1  14     1611.27     1913.90    148.92 o 
 -11   1  14      726.55      880.40    326.76 o 
 -10   1  14      174.04      -37.22     97.91 o 
  -9   1  14     2635.07     3020.25    189.19 o 
  -8   1  14        6.57      -36.65     54.75 o 
  -7   1  14     1897.05     1875.10     85.73 o 
  -6   1  14     3706.80     3789.48    100.85 o 
  -5   1  14     1860.90     1748.22     56.80 o 
  -4   1  14      722.87      863.67     52.53 o 
  -3   1  14     9897.21     9372.25    255.70 o 
  -2   1  14      229.41      147.77     91.75 o 
  -1   1  14    14062.22    13937.02    269.97 o 
   0   1  14      431.66      510.54    101.23 o 
   1   1  14      405.58      704.88     77.99 o 
   2   1  14      644.78      728.66    107.93 o 
   3   1  14     7501.46     6805.43    178.42 o 
   4   1  14        1.30       81.13     64.21 o 
   5   1  14    15153.97    14508.79    276.28 o 
   6   1  14     1146.30      983.40     65.65 o 
   7   1  14       82.84       95.81     59.52 o 
   8   1  14     3788.24     3489.20    102.00 o 
   9   1  14     3652.41     3551.86    124.65 o 
  10   1  14        0.37       82.21     93.16 o 
  11   1  14     2237.39     2109.41    150.52 o 
  12   1  14       69.41      263.40    128.37 o 
  13   1  14     1129.19     1009.34    157.63 o 
  14   1  14      609.75      742.03    221.81 o 
  15   1  14      708.40      803.12    161.56 o 
 -15   2  14       32.82      -54.83    138.18 o 
 -14   2  14      375.49      548.96    131.47 o 
 -13   2  14      310.62      423.01    129.28 o 
 -12   2  14      719.59      714.17    191.29 o 
 -11   2  14       11.58      107.18    101.05 o 
 -10   2  14      672.24      661.41    113.63 o 
  -9   2  14      199.85      134.10     74.79 o 
  -8   2  14     1771.09     1522.06     78.90 o 
  -7   2  14        5.91      -50.42     53.12 o 
  -6   2  14     1677.47     1715.64     65.41 o 
  -5   2  14      791.11      888.16     77.35 o 
  -4   2  14     4138.08     4060.76    100.79 o 
  -3   2  14     3619.40     3885.43     98.99 o 
  -2   2  14     7166.77     6642.64    125.79 o 
  -1   2  14      163.18      197.34     65.63 o 
   0   2  14     7203.80     6363.44    173.68 o 
   1   2  14     1831.79     1884.65     83.08 o 
   2   2  14     8250.30     8561.20    336.44 o 
   3   2  14      816.63     1009.91     86.30 o 
   4   2  14     8693.74     8324.35    250.84 o 
   5   2  14      183.55      186.54     68.68 o 
   6   2  14     7290.17     7007.90    134.15 o 
   7   2  14     3065.53     3203.06     96.70 o 
   8   2  14      309.06      297.71     59.47 o 
   9   2  14      465.06      489.12     79.60 o 
  10   2  14     3580.59     3577.63    175.24 o 
  11   2  14       17.29       15.65     98.27 o 
  12   2  14     1382.91     1523.34    150.48 o 
  13   2  14      151.25     -129.87    239.68 o 
  14   2  14      288.78      195.52    133.67 o 
  15   2  14      646.52      874.96    166.31 o 
 -15   3  14      522.85      485.14    143.15 o 
 -14   3  14        2.26      171.78    124.00 o 
 -13   3  14      118.36       44.20    133.24 o 
 -12   3  14       17.57       36.12    106.84 o 
 -11   3  14      832.51      830.10    147.38 o 
 -10   3  14        9.32        5.16     75.24 o 
  -9   3  14     1543.23     1689.89    103.77 o 
  -8   3  14        3.02      -49.84     57.88 o 
  -7   3  14     1492.42     1580.39     68.35 o 
  -6   3  14      177.91      225.14     57.87 o 
  -5   3  14     1868.03     1685.59     64.00 o 
  -4   3  14     1818.94     1554.63     61.40 o 
  -3   3  14     4878.04     4601.53    151.69 o 
  -2   3  14      733.38      693.92     65.77 o 
  -1   3  14     2675.76     2615.79    127.28 o 
   0   3  14      689.60      653.46     79.81 o 
   1   3  14     3762.42     3509.29    132.58 o 
   2   3  14     3286.44     3400.19    130.53 o 
   3   3  14     1762.16     1624.26    100.19 o 
   4   3  14      558.52      546.94     74.07 o 
   5   3  14     4137.07     4021.12    118.17 o 
   6   3  14       87.46       62.10     66.27 o 
   7   3  14      951.30      987.11     66.92 o 
   8   3  14     4444.24     4445.76    115.22 o 
   9   3  14     2290.11     2448.18    163.67 o 
  10   3  14      868.80      896.60    116.14 o 
  11   3  14      972.98     1362.48    157.69 o 
  12   3  14      107.00       94.53    122.11 o 
  13   3  14       87.34      -33.90    136.96 o 
  14   3  14      663.76      783.83    143.61 o 
 -15   4  14        4.88      345.37    221.81 o 
 -14   4  14      190.22      273.27    125.63 o 
 -13   4  14      174.48      180.87    116.83 o 
 -12   4  14       17.32      203.90    105.25 o 
 -11   4  14      299.07      410.20    106.30 o 
 -10   4  14      570.09      380.11     86.22 o 
  -9   4  14        2.98      150.75     73.52 o 
  -8   4  14     4542.47     4490.54    104.57 o 
  -7   4  14      191.86      173.76     49.34 o 
  -6   4  14      886.45      882.27     58.06 o 
  -5   4  14        8.18        3.14     44.15 o 
  -4   4  14     1094.72     1032.16     56.92 o 
  -3   4  14       50.99       38.99     52.43 o 
  -2   4  14     7149.02     6825.58    148.63 o 
  -1   4  14        3.38       54.28     41.81 o 
   0   4  14     1303.60     1343.46     93.67 o 
   1   4  14     1504.63     1511.32    119.09 o 
   2   4  14     2625.95     2619.54    119.39 o 
   3   4  14      241.18      274.19     98.25 o 
   4   4  14     5605.62     5449.08    170.99 o 
   5   4  14      267.99      262.69     53.32 o 
   6   4  14     2919.64     2895.74     92.93 o 
   7   4  14      319.25      415.48    107.05 o 
   8   4  14     3496.88     3396.54    127.89 o 
   9   4  14     1050.55     1166.32     93.73 o 
  10   4  14     1953.80     1945.32    149.93 o 
  11   4  14      195.74      168.36    129.85 o 
  12   4  14      610.16      653.21    133.49 o 
  13   4  14      143.06      137.94    140.50 o 
  14   4  14       77.17        4.21    131.05 o 
 -14   5  14       34.19       -4.54    125.90 o 
 -13   5  14       17.11      -23.16    111.05 o 
 -12   5  14      118.78       64.04    198.74 o 
 -11   5  14        2.76     -100.46    100.46 o 
 -10   5  14      248.85      152.18     82.03 o 
  -9   5  14     1860.58     2005.07     93.03 o 
  -8   5  14       26.54       -7.12     59.48 o 
  -7   5  14     6319.28     6495.11    123.45 o 
  -6   5  14      148.51      217.98     56.19 o 
  -5   5  14      735.22      730.83     58.55 o 
  -4   5  14      165.81       87.56     53.71 o 
  -3   5  14     4126.56     3906.07    177.70 o 
  -2   5  14     1467.33     1480.60     81.35 o 
  -1   5  14    12656.88    12461.96    189.54 o 
   0   5  14     2293.35     2313.05     83.11 o 
   1   5  14     7070.84     6674.09    147.11 o 
   2   5  14     1989.03     2146.31    114.38 o 
   3   5  14     7687.09     7514.60    199.33 o 
   4   5  14       30.96      -66.38    128.03 o 
   5   5  14     6133.55     5935.73    126.67 o 
   6   5  14     1450.06     1514.13     77.67 o 
   7   5  14     1665.56     1554.37    148.48 o 
   8   5  14      284.05      165.85     70.76 o 
   9   5  14     4942.08     5386.17    164.11 o 
  10   5  14      219.07      167.48    204.69 o 
  11   5  14     1530.73     1877.19    183.85 o 
  12   5  14      225.76      168.65    126.58 o 
  13   5  14      136.42       -5.60    133.69 o 
  14   5  14      148.90      167.99    305.18 o 
 -14   6  14      458.51      599.44    143.80 o 
 -13   6  14       36.53        1.96    116.83 o 
 -12   6  14       17.33      278.25    352.82 o 
 -11   6  14       60.23      -28.16    160.03 o 
 -10   6  14      192.35       91.61    138.38 o 
  -9   6  14      897.84      890.23     78.32 o 
  -8   6  14     3400.93     3239.26    106.95 o 
  -7   6  14       57.36      -11.42     54.05 o 
  -6   6  14     3618.97     3421.52    104.00 o 
  -5   6  14      597.76      545.81     57.44 o 
  -4   6  14       27.47      -46.54     46.54 o 
  -3   6  14       70.88       77.21     54.12 o 
  -2   6  14    10182.93    10057.12    191.55 o 
  -1   6  14     5557.23     5687.70    125.86 o 
   0   6  14     9689.76     9636.59    174.52 o 
   1   6  14      118.60       86.32     57.87 o 
   2   6  14     4591.59     4563.50    125.92 o 
   3   6  14     1285.15     1206.08     81.21 o 
   4   6  14     4600.16     4276.65    161.74 o 
   5   6  14      556.27      458.96     59.82 o 
   6   6  14       47.28      -47.32     78.00 o 
   7   6  14     1658.10     1657.18     93.71 o 
   8   6  14     3955.17     3803.21    136.72 o 
   9   6  14        7.11       98.34     77.67 o 
  10   6  14     3833.58     4081.06    185.04 o 
  11   6  14      179.15      173.30    118.00 o 
  12   6  14     1183.67     1039.87    146.63 o 
  13   6  14      115.80      -34.75    266.47 o 
  14   6  14       88.05      -55.33    178.64 o 
 -13   7  14       11.20      204.22    132.63 o 
 -12   7  14      367.01      493.84    126.29 o 
 -11   7  14       48.11       98.03    125.05 o 
 -10   7  14      160.67      102.92    105.50 o 
  -9   7  14     1855.63     2025.24     95.55 o 
  -8   7  14      414.61      567.54     75.78 o 
  -7   7  14     1187.45     1246.73    116.94 o 
  -6   7  14        2.97       32.19     57.60 o 
  -5   7  14      265.33      302.67     56.29 o 
  -4   7  14       14.31       -3.65     51.49 o 
  -3   7  14      573.40      667.91     69.90 o 
  -2   7  14      327.55      429.40    127.28 o 
  -1   7  14    11224.72    10621.44    252.69 o 
   0   7  14     4856.23     4972.74    129.12 o 
   1   7  14     3960.81     4229.32    163.16 o 
   2   7  14      870.83      875.79     77.60 o 
   3   7  14     3940.27     4100.05    127.66 o 
   4   7  14      247.23      160.29     56.84 o 
   5   7  14      330.56      343.05     51.91 o 
   6   7  14      192.18      186.59     50.67 o 
   7   7  14      727.11      776.81     69.44 o 
   8   7  14       81.71      103.84     64.27 o 
   9   7  14     2983.52     3317.22    139.83 o 
  10   7  14      151.33       55.17    146.34 o 
  11   7  14     1881.51     2102.80    162.91 o 
  12   7  14       48.33       10.94    105.15 o 
  13   7  14       19.43      -15.23    112.36 o 
 -13   8  14      184.10      429.72    291.78 o 
 -12   8  14       40.32       26.48    163.75 o 
 -11   8  14      257.74      335.00     85.01 o 
 -10   8  14      303.63      251.94     79.46 o 
  -9   8  14       61.88       28.69     71.41 o 
  -8   8  14     1820.50     2004.83     96.52 o 
  -7   8  14       12.91      -12.60     58.35 o 
  -6   8  14      203.54      131.79     57.35 o 
  -5   8  14      108.98      151.81     91.41 o 
  -4   8  14      530.09      482.73     68.66 o 
  -3   8  14      351.29      450.29     66.23 o 
  -2   8  14     2662.53     2406.15    135.19 o 
  -1   8  14      887.97      842.98    163.01 o 
   0   8  14     4110.81     4161.62    125.87 o 
   1   8  14      142.89      144.29     62.46 o 
   2   8  14      930.03      957.62    149.92 o 
   3   8  14     1843.55     1640.33     94.63 o 
   4   8  14     1536.56     1492.20     80.16 o 
   5   8  14      523.22      603.81     58.56 o 
   6   8  14      349.01      340.83     58.60 o 
   7   8  14       63.03       -6.90     69.83 o 
   8   8  14     3777.86     3934.36    128.17 o 
   9   8  14      517.82      606.07     84.03 o 
  10   8  14     2196.45     2190.92    131.10 o 
  11   8  14      136.66      153.16    129.92 o 
  12   8  14       85.03       68.01    137.37 o 
  13   8  14      268.53      550.23    182.36 o 
 -12   9  14        3.93       53.59    172.69 o 
 -11   9  14        6.78      139.35    100.24 o 
 -10   9  14        2.04      -94.63     94.63 o 
  -9   9  14      595.00      734.08     95.50 o 
  -8   9  14        2.38      -52.18     80.18 o 
  -7   9  14     1190.44     1146.06     97.83 o 
  -6   9  14      113.54       22.74     69.71 o 
  -5   9  14      664.37      581.63     62.80 o 
  -4   9  14      371.34      473.94     74.29 o 
  -3   9  14     2390.32     2456.82     99.33 o 
  -2   9  14      890.39      749.83    102.76 o 
  -1   9  14     2562.98     2763.29    163.01 o 
   0   9  14      157.95       48.54     85.21 o 
   1   9  14       37.16      -39.25     89.25 o 
   2   9  14     1317.81     1315.63    100.97 o 
   3   9  14      938.92      846.56     72.48 o 
   4   9  14      195.91      201.86     64.26 o 
   5   9  14     2217.76     2193.74     94.74 o 
   6   9  14      134.55      230.57     90.63 o 
   7   9  14      390.18      550.49     88.23 o 
   8   9  14      734.28      761.27     95.62 o 
   9   9  14      372.82      424.37     94.74 o 
  10   9  14      122.97      136.88    121.39 o 
  11   9  14      182.45      270.41    145.56 o 
  12   9  14      121.88      -31.56    141.44 o 
 -12  10  14      114.50        4.47    183.11 o 
 -11  10  14       36.85     -128.50    156.31 o 
 -10  10  14       50.41      -20.75    124.18 o 
  -9  10  14       28.62       -8.79    137.70 o 
  -8  10  14      323.36      222.17    133.24 o 
  -7  10  14      238.77       93.04    127.28 o 
  -6  10  14      859.45      963.85     98.04 o 
  -5  10  14      244.09      204.45    106.44 o 
  -4  10  14      671.66      712.14     89.78 o 
  -3  10  14      300.22      361.00    100.25 o 
  -2  10  14      613.48      598.14    100.03 o 
  -1  10  14      383.72      270.28    122.82 o 
   0  10  14      207.05      214.79     91.89 o 
   1  10  14        0.45       40.87     81.56 o 
   2  10  14      377.56      349.27     77.88 o 
   3  10  14        8.69       16.47     71.01 o 
   4  10  14     5795.35     5877.42    172.34 o 
   5  10  14      267.21      295.69     82.06 o 
   6  10  14      674.93      735.87     93.61 o 
   7  10  14      259.56      193.32     92.23 o 
   8  10  14      479.40      709.87    103.79 o 
   9  10  14      484.57      428.59    108.66 o 
  10  10  14      111.95      364.70    163.17 o 
  11  10  14        0.26     -211.69    282.85 o 
 -11  11  14      300.72      218.16    148.87 o 
 -10  11  14      213.35       97.51    130.53 o 
  -9  11  14       15.41      -88.09    111.21 o 
  -8  11  14      251.41       31.86    165.99 o 
  -7  11  14      147.20        3.77    112.50 o 
  -6  11  14      580.97      459.60     95.29 o 
  -5  11  14      522.24      567.53     95.25 o 
  -4  11  14      248.52      249.85     84.15 o 
  -3  11  14     1109.02     1291.06    124.16 o 
  -2  11  14      103.45      103.86     93.16 o 
  -1  11  14      398.73      574.23    103.96 o 
   0  11  14      158.95      203.80    145.89 o 
   1  11  14      517.40      567.94    108.09 o 
   2  11  14     1391.18     1498.81    105.13 o 
   3  11  14     1766.10     1730.27    111.81 o 
   4  11  14        6.65       25.49     84.98 o 
   5  11  14      549.53      623.96    184.61 o 
   6  11  14       42.68      155.62    101.95 o 
   7  11  14      381.33      463.13    129.51 o 
   8  11  14      227.05      314.95    168.96 o 
   9  11  14      293.48      340.44    122.06 o 
  10  11  14        9.58       47.54    149.61 o 
  11  11  14      151.72      -32.75    209.90 o 
 -10  12  14      311.63      204.69    141.06 o 
  -9  12  14      413.33      457.94    136.28 o 
  -8  12  14        2.18     -112.62    112.62 o 
  -7  12  14     1173.19     1116.88    136.50 o 
  -6  12  14       63.26       19.03     89.70 o 
  -5  12  14     1608.67     1694.98    121.03 o 
  -4  12  14      336.34      424.59    105.69 o 
  -3  12  14      870.97      727.20    121.00 o 
  -2  12  14     1495.46     1434.57    137.60 o 
  -1  12  14      311.14      374.24    102.44 o 
   0  12  14       15.76      125.45    235.95 o 
   1  12  14      367.96      362.52    101.25 o 
   2  12  14      312.28      364.36    209.90 o 
   3  12  14     1109.09     1216.73    105.18 o 
   4  12  14     1231.39     1209.41    110.27 o 
   5  12  14      341.22      386.43     99.86 o 
   6  12  14      641.79      570.24    123.88 o 
   7  12  14      194.33      214.16    240.42 o 
   8  12  14      102.02      136.33    132.62 o 
   9  12  14        1.49       60.96    136.25 o 
  10  12  14      323.18      554.41    241.91 o 
  -9  13  14       87.18       90.49    141.97 o 
  -8  13  14       99.34      120.14    127.50 o 
  -7  13  14      102.73       49.84    129.74 o 
  -6  13  14      906.43     1044.96    147.87 o 
  -5  13  14      118.65      268.97    416.08 o 
  -4  13  14     1197.96     1262.79    116.20 o 
  -3  13  14     1426.14     1634.18    144.71 o 
  -2  13  14      168.71      333.34    114.97 o 
  -1  13  14      418.27      416.06    151.10 o 
   0  13  14      217.87      380.87    109.41 o 
   1  13  14        3.52      119.25    148.12 o 
   2  13  14      174.06      241.73    110.15 o 
   3  13  14      524.44      515.19    179.98 o 
   4  13  14      902.60     1046.07    108.56 o 
   5  13  14      950.31      791.49    103.28 o 
   6  13  14       19.35      211.28    127.17 o 
   7  13  14      342.04      420.63    130.21 o 
   8  13  14        5.27      -92.30    245.63 o 
   9  13  14       94.75      375.11    147.76 o 
  -8  14  14      392.12       74.43    233.72 o 
  -7  14  14       14.55        3.99    134.75 o 
  -6  14  14      291.89      585.54    141.59 o 
  -5  14  14       72.84      136.95    101.40 o 
  -4  14  14      491.56      638.59    128.69 o 
  -3  14  14        3.20      173.27    118.89 o 
  -2  14  14      137.24       75.47    114.46 o 
  -1  14  14       12.99       88.29    115.29 o 
   0  14  14      127.99      245.24    128.37 o 
   1  14  14       17.26     -102.72    174.17 o 
   2  14  14      268.79      254.34    115.23 o 
   3  14  14       80.60      -35.16    135.47 o 
   4  14  14      824.50      780.73    135.28 o 
   5  14  14      240.82      193.21    153.33 o 
   6  14  14      225.03      441.47    137.70 o 
   7  14  14        1.10      110.05    146.63 o 
  -6  15  14        0.37      -76.04    142.40 o 
  -5  15  14       86.77      104.03    161.80 o 
  -4  15  14        5.47      330.97    131.83 o 
  -3  15  14       33.93       34.77    127.69 o 
  -2  15  14       17.02      213.00    133.24 o 
  -1  15  14       68.19        4.70    289.55 o 
   0  15  14       13.91      186.17    166.73 o 
   1  15  14       44.56       -9.17    129.28 o 
   2  15  14        0.44     -132.09    133.24 o 
   3  15  14      274.21      590.24    145.08 o 
   4  15  14        0.08      233.71    141.76 o 
   5  15  14       76.70      204.72    171.20 o 
  -3  16  14       94.77       20.84    184.60 o 
  -2  16  14       36.63      158.45    141.55 o 
  -1  16  14       53.03       50.33    181.62 o 
   0  16  14      246.36      401.01    143.34 o 
   1  16  14       45.83       -6.77    137.98 o 
   2  16  14      114.79      463.57    146.21 o 
 -15   1  15      109.11      -18.53    145.65 o 
 -14   1  15       48.29       71.88    126.84 o 
 -13   1  15        8.98      181.35    126.11 o 
 -12   1  15      120.51      132.49    110.53 o 
 -11   1  15      390.77      388.54    112.63 o 
 -10   1  15       12.66      -54.47     98.97 o 
  -9   1  15       28.01      -18.80     69.48 o 
  -8   1  15       30.74      -28.53     56.90 o 
  -7   1  15      210.44      176.08     65.63 o 
  -6   1  15      213.46      179.87     52.38 o 
  -5   1  15      134.83       76.39     63.39 o 
  -4   1  15       44.92       21.83     49.03 o 
  -3   1  15       71.15      116.08     57.37 o 
  -2   1  15     1143.89     1167.80     71.98 o 
  -1   1  15        9.09      306.67    105.70 o 
   0   1  15      416.69      608.46     75.26 o 
   1   1  15      613.71      607.01     94.53 o 
   2   1  15       94.58      -29.63     63.52 o 
   3   1  15       65.24      130.74     79.64 o 
   4   1  15     1066.25     1199.38    104.95 o 
   5   1  15     1104.20     1138.41     91.58 o 
   6   1  15      690.71      655.14     61.32 o 
   7   1  15      400.89      524.35     93.25 o 
   8   1  15      509.56      415.58     62.22 o 
   9   1  15        4.54      -24.12     70.86 o 
  10   1  15      710.03      781.42    112.50 o 
  11   1  15       67.50      134.92    136.21 o 
  12   1  15      196.97       -0.35    139.94 o 
  13   1  15        1.61      -55.49    137.13 o 
  14   1  15      103.81       70.49    142.06 o 
 -15   2  15       13.37       82.33    134.06 o 
 -14   2  15       19.14      141.73    128.41 o 
 -13   2  15       47.44       21.59    231.49 o 
 -12   2  15       12.84      -62.44    104.73 o 
 -11   2  15      138.34      198.83    106.84 o 
 -10   2  15     1537.33     1316.11    132.18 o 
  -9   2  15        0.34      -48.16     85.52 o 
  -8   2  15      102.67       22.05     66.26 o 
  -7   2  15     2073.95     2081.61     86.82 o 
  -6   2  15        5.17      -39.05     54.79 o 
  -5   2  15       18.27       17.45     44.59 o 
  -4   2  15      456.92      446.06     70.26 o 
  -3   2  15     1460.24     1334.77     69.35 o 
  -2   2  15     3409.62     3158.60    108.34 o 
  -1   2  15      339.69      237.01     70.00 o 
   0   2  15       32.16       -2.92     49.61 o 
   1   2  15     2077.81     1837.32    174.92 o 
   2   2  15      972.39      951.11     85.79 o 
   3   2  15        1.59      -15.98     76.67 o 
   4   2  15     1043.55     1159.26     92.16 o 
   5   2  15      372.36      328.42     69.00 o 
   6   2  15      902.05      887.44     62.63 o 
   7   2  15     1149.41     1065.54     82.73 o 
   8   2  15       10.50       45.59     55.75 o 
   9   2  15     1105.90     1258.68     91.89 o 
  10   2  15      839.24      686.30    119.84 o 
  11   2  15       65.41       64.64     97.74 o 
  12   2  15      137.99      143.64    133.06 o 
  13   2  15        6.59      103.49    130.32 o 
  14   2  15       22.20       89.16    140.95 o 
 -14   3  15      107.93       88.06    126.81 o 
 -13   3  15       96.09      107.79    168.96 o 
 -12   3  15      178.54      188.49    119.06 o 
 -11   3  15      172.52      350.15    111.52 o 
 -10   3  15        5.30      -32.39     76.21 o 
  -9   3  15      791.79      738.35     89.40 o 
  -8   3  15      128.06       37.70     57.88 o 
  -7   3  15      271.18      247.21     57.93 o 
  -6   3  15       54.01      -45.16     45.16 o 
  -5   3  15     2513.57     2451.29     75.04 o 
  -4   3  15     2164.14     2157.04     99.27 o 
  -3   3  15        3.48       18.16     50.25 o 
  -2   3  15      150.66       64.49     63.62 o 
  -1   3  15       19.15       20.91     66.09 o 
   0   3  15      306.95      225.53     72.63 o 
   1   3  15     4394.74     4842.97    257.54 o 
   2   3  15      733.17      746.59    137.70 o 
   3   3  15      475.64      403.18     76.82 o 
   4   3  15     2862.70     2894.88    128.69 o 
   5   3  15        2.20       81.83     68.68 o 
   6   3  15      726.10      656.16     64.46 o 
   7   3  15      337.22      247.06     55.01 o 
   8   3  15       46.77       48.18     54.70 o 
   9   3  15        0.13      120.64     69.22 o 
  10   3  15      196.32      223.34    131.75 o 
  11   3  15      901.42      976.50    173.43 o 
  12   3  15       41.78      -97.33    131.91 o 
  13   3  15       97.66      -51.27    135.60 o 
  14   3  15       22.76       57.02    209.16 o 
 -14   4  15      354.80      498.23    143.48 o 
 -13   4  15      698.23      636.08    133.95 o 
 -12   4  15       13.51      195.60    114.18 o 
 -11   4  15      324.59      235.72    266.47 o 
 -10   4  15       49.25        6.77     88.26 o 
  -9   4  15        3.57       64.29     76.10 o 
  -8   4  15      137.37      146.31     62.63 o 
  -7   4  15     1031.25      897.54     62.37 o 
  -6   4  15     3328.17     3215.66     88.90 o 
  -5   4  15     2035.18     2188.16     75.60 o 
  -4   4  15     3420.17     3333.10     86.51 o 
  -3   4  15     5038.21     4818.74    112.17 o 
  -2   4  15     1263.23     1292.08     78.70 o 
  -1   4  15      144.56       93.12     46.96 o 
   0   4  15      963.63      666.61     82.51 o 
   1   4  15      388.66      329.41     76.27 o 
   2   4  15     1496.77     1452.00    131.00 o 
   3   4  15       30.42       73.65     77.41 o 
   4   4  15      909.72      834.41     93.69 o 
   5   4  15     1028.87      873.44     75.10 o 
   6   4  15     1043.06      997.38     85.30 o 
   7   4  15      113.05       85.54     51.99 o 
   8   4  15     1646.23     1537.01     98.14 o 
   9   4  15      279.01      324.01     88.65 o 
  10   4  15        0.97       35.19     96.69 o 
  11   4  15      211.86      153.10    107.12 o 
  12   4  15      473.48      583.55    132.78 o 
  13   4  15      931.52      627.31    159.45 o 
  14   4  15        8.65      -75.03    136.29 o 
 -14   5  15      104.26      348.60    139.71 o 
 -13   5  15      180.25      451.36    190.55 o 
 -12   5  15      154.26      181.56    112.10 o 
 -11   5  15        9.54      -35.63    114.18 o 
 -10   5  15        0.30      -78.90     78.90 o 
  -9   5  15      142.53       72.97     73.02 o 
  -8   5  15      306.59      344.60     69.59 o 
  -7   5  15     1702.35     1780.83     76.37 o 
  -6   5  15      394.45      297.69     54.95 o 
  -5   5  15     3210.80     3101.04     88.74 o 
  -4   5  15      815.98      684.20     60.65 o 
  -3   5  15        0.69       11.21     59.37 o 
  -2   5  15       65.90       51.47     57.82 o 
  -1   5  15      387.96      405.68     81.13 o 
   0   5  15       21.57        8.03     50.47 o 
   1   5  15     5075.41     5051.35    125.26 o 
   2   5  15       13.57      -36.38     69.52 o 
   3   5  15      220.46      195.65     80.73 o 
   4   5  15      821.25      772.59    118.35 o 
   5   5  15     1378.28     1453.32     91.37 o 
   6   5  15      991.60      913.89     91.92 o 
   7   5  15      184.63      192.85     56.15 o 
   8   5  15      216.19      231.66     87.15 o 
   9   5  15        0.68       -0.05     71.99 o 
  10   5  15       41.44       59.21    100.79 o 
  11   5  15      888.83      990.95    172.69 o 
  12   5  15      301.74      177.48    163.01 o 
  13   5  15      235.92      -12.40    132.10 o 
  14   5  15       31.91      -91.83    146.65 o 
 -14   6  15      191.77      207.67    135.79 o 
 -13   6  15        0.81      296.58    136.50 o 
 -12   6  15       85.62      214.49    119.39 o 
 -11   6  15      310.35      270.74    116.15 o 
 -10   6  15      168.81      241.85     87.91 o 
  -9   6  15       12.13       45.82     65.91 o 
  -8   6  15      172.78      279.44     70.12 o 
  -7   6  15      223.87      263.02     57.17 o 
  -6   6  15      158.12      228.58     78.21 o 
  -5   6  15      473.01      454.01     59.85 o 
  -4   6  15      373.03      278.66     56.30 o 
  -3   6  15     2089.30     2140.44    105.55 o 
  -2   6  15       17.78      122.92     76.27 o 
  -1   6  15       80.82      175.80     80.40 o 
   0   6  15     3325.36     3513.32    119.64 o 
   1   6  15       30.63       10.13     58.03 o 
   2   6  15     1316.56     1334.27     81.71 o 
   3   6  15       18.14       -0.68     60.87 o 
   4   6  15       68.74      -19.26     84.13 o 
   5   6  15      202.90      220.81     66.25 o 
   6   6  15        2.83      -55.06     55.06 o 
   7   6  15       15.37      -28.20     53.17 o 
   8   6  15      485.62      606.27    108.16 o 
   9   6  15      286.30      280.01     99.62 o 
  10   6  15      178.11      159.84     84.72 o 
  11   6  15       91.68      249.82    243.40 o 
  12   6  15      609.92      615.04    143.89 o 
  13   6  15        4.65      -12.87    127.50 o 
 -13   7  15       66.60       30.44    130.45 o 
 -12   7  15      233.14      306.56    134.73 o 
 -11   7  15      241.15      149.56    195.76 o 
 -10   7  15       36.39       97.35     91.50 o 
  -9   7  15      310.50      462.98     78.67 o 
  -8   7  15       27.54      -38.96     72.48 o 
  -7   7  15      656.22      707.64     66.73 o 
  -6   7  15        2.39      -47.77     55.14 o 
  -5   7  15      171.75      141.95     55.24 o 
  -4   7  15     3168.66     3016.07     89.36 o 
  -3   7  15      436.99      424.48     73.49 o 
  -2   7  15       25.57       68.06     78.42 o 
  -1   7  15      335.45      381.18     90.06 o 
   0   7  15      401.69      591.28     67.55 o 
   1   7  15      522.37      482.67     98.52 o 
   2   7  15      744.94      748.16     76.46 o 
   3   7  15      669.50      807.85     80.34 o 
   4   7  15      234.33      251.32     59.65 o 
   5   7  15       33.82       87.27     50.22 o 
   6   7  15        3.87       35.28     60.10 o 
   7   7  15     1224.76     1340.80     94.40 o 
   8   7  15      340.69      435.70     84.25 o 
   9   7  15       50.64        5.66     80.46 o 
  10   7  15       78.38      226.82     87.87 o 
  11   7  15      223.13      169.87    120.36 o 
  12   7  15       46.56       94.90    127.82 o 
  13   7  15      220.82       -3.05    229.46 o 
 -13   8  15      108.20      -28.97    138.82 o 
 -12   8  15      102.47       -4.65    124.19 o 
 -11   8  15      394.51      245.82     97.18 o 
 -10   8  15       20.44      116.46     79.83 o 
  -9   8  15       67.04       55.86     72.09 o 
  -8   8  15      653.60      553.36     74.19 o 
  -7   8  15      302.36      318.94     88.02 o 
  -6   8  15       62.65        1.26     57.66 o 
  -5   8  15      544.67      569.38     67.76 o 
  -4   8  15       49.73      108.34     61.16 o 
  -3   8  15     1570.22     1521.71    134.67 o 
  -2   8  15      132.88      197.99     85.55 o 
  -1   8  15       75.34       67.60     82.03 o 
   0   8  15      917.66      905.75    109.42 o 
   1   8  15      524.30      597.41     76.70 o 
   2   8  15      575.94      520.86     76.98 o 
   3   8  15      108.75      136.77     70.33 o 
   4   8  15      557.67      473.40     65.57 o 
   5   8  15      444.43      467.45     55.03 o 
   6   8  15     2196.93     2270.80    120.04 o 
   7   8  15       42.21       33.40     90.68 o 
   8   8  15     1733.97     1794.27    129.57 o 
   9   8  15      197.73      116.44    112.16 o 
  10   8  15        0.52       13.99    103.31 o 
  11   8  15       35.35      -66.27    115.78 o 
  12   8  15        9.62       24.68    149.93 o 
 -12   9  15       89.75      132.49    202.46 o 
 -11   9  15      235.94      133.77    103.58 o 
 -10   9  15      269.12      100.82     92.95 o 
  -9   9  15      153.90      116.31     96.93 o 
  -8   9  15      521.44      433.78    105.75 o 
  -7   9  15       46.53      -30.02     77.28 o 
  -6   9  15      358.28      238.46     60.53 o 
  -5   9  15        9.16      -65.23     65.23 o 
  -4   9  15     1044.00      852.94     75.23 o 
  -3   9  15     2390.14     2514.29    116.08 o 
  -2   9  15      393.23      297.89     96.85 o 
  -1   9  15     1889.32     1797.67    129.16 o 
   0   9  15      226.22      280.15     92.82 o 
   1   9  15      138.19      128.14     68.26 o 
   2   9  15        1.80       27.21     77.45 o 
   3   9  15     2359.40     2312.96     93.67 o 
   4   9  15      302.38      382.95     69.71 o 
   5   9  15      399.83      414.03     69.04 o 
   6   9  15      840.48      848.79     77.09 o 
   7   9  15     4323.80     4213.70    155.95 o 
   8   9  15       66.38       62.41     86.38 o 
   9   9  15      254.34      518.55    100.53 o 
  10   9  15      282.99      351.12    144.61 o 
  11   9  15        0.57       18.13    130.90 o 
  12   9  15        2.58     -135.95    135.95 o 
 -11  10  15      179.84      257.04    131.91 o 
 -10  10  15      630.83      668.68    280.61 o 
  -9  10  15      344.23      359.46    120.15 o 
  -8  10  15      165.86       56.69    105.72 o 
  -7  10  15      190.82      397.89    168.96 o 
  -6  10  15       73.36      226.17    143.49 o 
  -5  10  15     1156.54     1328.68    101.70 o 
  -4  10  15       28.88      -42.16     76.46 o 
  -3  10  15      311.74      416.54     99.85 o 
  -2  10  15     1642.76     1762.99    131.47 o 
  -1  10  15      557.07      441.94    100.49 o 
   0  10  15     1618.12     1590.25    129.72 o 
   1  10  15      324.11      187.62    224.79 o 
   2  10  15      132.81      166.97     72.48 o 
   3  10  15        7.25       20.42     73.57 o 
   4  10  15        0.47      150.60     84.37 o 
   5  10  15      200.74      188.00    158.50 o 
   6  10  15     1041.00      855.42    136.96 o 
   7  10  15        3.93       59.23     82.05 o 
   8  10  15     1032.95     1076.17    109.93 o 
   9  10  15       28.02       91.11    124.49 o 
  10  10  15        9.71      -14.90    106.43 o 
  11  10  15      559.28      576.37    155.24 o 
 -11  11  15      259.60      128.64    149.20 o 
 -10  11  15      147.75      138.45    132.63 o 
  -9  11  15      101.68       73.30    126.27 o 
  -8  11  15      291.97       94.32    128.99 o 
  -7  11  15      449.57      574.44    125.88 o 
  -6  11  15       44.17      125.06    207.02 o 
  -5  11  15      180.33      126.78     84.97 o 
  -4  11  15      178.94      161.41    169.98 o 
  -3  11  15       22.50      -88.83     88.83 o 
  -2  11  15       51.25      -18.21     97.48 o 
  -1  11  15      728.67      992.78    115.09 o 
   0  11  15      582.57      486.76    102.31 o 
   1  11  15     1482.19     1533.43    130.90 o 
   2  11  15       42.49       53.49    128.77 o 
   3  11  15        2.63       35.61     79.29 o 
   4  11  15      153.44       97.38     86.35 o 
   5  11  15      101.93      156.27    108.43 o 
   6  11  15      120.28       37.79    116.23 o 
   7  11  15     1766.60     1912.78    161.74 o 
   8  11  15       14.08       67.02    117.27 o 
   9  11  15        4.03      107.78    136.24 o 
  10  11  15      616.89      866.35    152.62 o 
 -10  12  15       59.34       20.32    133.52 o 
  -9  12  15       85.11      -66.64    143.41 o 
  -8  12  15        0.08     -118.70    118.70 o 
  -7  12  15       57.93     -107.45    107.45 o 
  -6  12  15      757.64      860.25    107.67 o 
  -5  12  15       11.91      111.34    140.28 o 
  -4  12  15       10.00      -47.15     83.04 o 
  -3  12  15       40.32      -56.57     96.84 o 
  -2  12  15       44.16      152.50    100.79 o 
  -1  12  15        1.53      -75.76     94.72 o 
   0  12  15      675.26      755.19    121.41 o 
   1  12  15      301.60      422.07    189.06 o 
   2  12  15      716.28      690.60    118.14 o 
   3  12  15      106.01      122.40    101.58 o 
   4  12  15        5.99       76.80    104.00 o 
   5  12  15      189.27      212.91     93.13 o 
   6  12  15     1150.29     1328.37    286.57 o 
   7  12  15        3.07      -36.56    186.08 o 
   8  12  15      135.09      184.78    136.83 o 
   9  12  15      213.29      657.31    361.00 o 
  -8  13  15      127.34     -141.36    141.36 o 
  -7  13  15       26.60      -66.11    123.73 o 
  -6  13  15        4.85      -43.10    122.07 o 
  -5  13  15      566.08      574.29    160.98 o 
  -4  13  15      209.66      334.55    117.34 o 
  -3  13  15      141.10      396.35    181.62 o 
  -2  13  15      227.75      322.43    115.43 o 
  -1  13  15       87.68      227.36    128.77 o 
   0  13  15      529.71      387.66    114.18 o 
   1  13  15      416.17      432.15    248.61 o 
   2  13  15     1006.67     1167.98    133.64 o 
   3  13  15      212.48      152.00    112.57 o 
   4  13  15        4.14       43.26    118.27 o 
   5  13  15       99.63      237.20    101.64 o 
   6  13  15        1.16      -36.91    119.66 o 
   7  13  15      507.96      447.35    140.90 o 
   8  13  15     1021.04     1217.11    166.89 o 
  -7  14  15        9.45      -83.60    137.32 o 
  -6  14  15      114.38      -72.30    130.96 o 
  -5  14  15      490.12      509.20    158.62 o 
  -4  14  15       29.55      -43.45    266.47 o 
  -3  14  15       77.55       41.66    116.31 o 
  -2  14  15      126.46      199.18    125.79 o 
  -1  14  15      214.35      256.95    122.05 o 
   0  14  15       99.26       72.08    116.23 o 
   1  14  15     1189.80     1110.43    142.06 o 
   2  14  15      599.76      482.29    128.44 o 
   3  14  15      286.83      300.81    122.63 o 
   4  14  15       52.53      108.02    264.98 o 
   5  14  15        1.66      165.71    262.01 o 
   6  14  15       69.10      114.63    139.94 o 
   7  14  15      450.66      683.08    250.10 o 
  -5  15  15      191.52      476.75    211.39 o 
  -4  15  15       58.94       28.09    142.06 o 
  -3  15  15      324.70      454.54    138.18 o 
  -2  15  15       14.73      160.64    135.19 o 
  -1  15  15        3.35       74.73    136.83 o 
   0  15  15      165.46      571.37    147.89 o 
   1  15  15      892.99      918.91    143.80 o 
   2  15  15      462.62      442.43    135.26 o 
   3  15  15      264.14      242.99    195.02 o 
   4  15  15        3.07      -76.84    127.87 o 
   5  15  15       56.89       41.68    196.50 o 
  -1  16  15       14.37     -206.93    206.93 o 
   0  16  15      460.48      676.41    160.78 o 
 -14   0  16      618.29      681.81    193.53 o 
 -13   0  16        6.52       50.61    181.62 o 
 -12   0  16     1931.51     1746.21    220.32 o 
 -11   0  16       70.73       31.26    148.87 o 
 -10   0  16      158.95       96.76    141.42 o 
  -9   0  16      196.43      236.70    138.45 o 
  -8   0  16      916.98     1054.93    104.26 o 
  -7   0  16      433.48      347.53     93.04 o 
  -6   0  16     3801.82     3299.81    141.92 o 
  -5   0  16       11.64      -11.95     73.15 o 
  -4   0  16     3778.73     3997.39    153.64 o 
  -3   0  16     3951.56     3749.53    146.77 o 
  -2   0  16      418.87      352.82    107.18 o 
  -1   0  16      903.11     1053.98    126.54 o 
   0   0  16     2445.92     2847.83    177.15 o 
   1   0  16      357.01      398.96    104.21 o 
   2   0  16      278.39      273.92     99.74 o 
   3   0  16     1249.84     1277.28    132.49 o 
   4   0  16     3801.06     3769.32    202.46 o 
   5   0  16     9346.15     9743.36    329.00 o 
   6   0  16     5390.28     5085.49    171.99 o 
   7   0  16     1469.75     1377.77    133.98 o 
   8   0  16        0.23       22.73     78.42 o 
   9   0  16     1694.20     1622.65    190.55 o 
  10   0  16     1535.74     1283.23    183.11 o 
  11   0  16      289.69      175.66    169.71 o 
  12   0  16      490.84      410.87    211.39 o 
  13   0  16      348.57      300.71    227.77 o 
  14   0  16       23.55       22.33    209.90 o 
 -14   1  16       18.73     -129.28    129.28 o 
 -13   1  16     1361.02     1203.94    143.61 o 
 -12   1  16       20.86      188.61    115.56 o 
 -11   1  16      438.47       31.99    112.54 o 
 -10   1  16      191.88      210.21     99.74 o 
  -9   1  16      105.74      164.32    107.24 o 
  -8   1  16     1070.91     1324.73     83.80 o 
  -7   1  16     1690.86     1537.28     80.01 o 
  -6   1  16      104.29      112.31     53.70 o 
  -5   1  16      505.41      486.16     66.82 o 
  -4   1  16       68.27       47.08     52.42 o 
  -3   1  16     5337.65     5399.22    120.58 o 
  -2   1  16    13154.66    12262.67    215.14 o 
  -1   1  16     1124.13     1365.75     97.88 o 
   0   1  16      870.21      918.68    122.07 o 
   1   1  16       74.99      155.46     97.51 o 
   2   1  16      476.71      511.54     83.37 o 
   3   1  16        3.98      -82.56     88.58 o 
   4   1  16     4302.31     4334.29    153.69 o 
   5   1  16     3775.38     3999.59    148.95 o 
   6   1  16     2483.02     2678.84     92.96 o 
   7   1  16      817.20      895.28     78.64 o 
   8   1  16       94.65      105.11     57.05 o 
   9   1  16       19.18      172.02    273.17 o 
  10   1  16      398.77      577.88    108.85 o 
  11   1  16       30.23      167.20    139.94 o 
  12   1  16      103.25      108.50    247.86 o 
  13   1  16      117.76        9.95    141.04 o 
  14   1  16      710.89      537.39    156.19 o 
 -14   2  16       60.58      277.83    279.87 o 
 -13   2  16       63.56       94.16    123.99 o 
 -12   2  16      226.96      161.45    118.25 o 
 -11   2  16       13.61      -61.39    101.96 o 
 -10   2  16        7.66       81.88     97.90 o 
  -9   2  16     1829.99     1779.68    104.05 o 
  -8   2  16      159.64      146.05     54.32 o 
  -7   2  16      130.63       88.85     58.48 o 
  -6   2  16        6.64       60.55     54.71 o 
  -5   2  16       49.44       40.31     55.24 o 
  -4   2  16     1003.54     1030.58     70.82 o 
  -3   2  16      842.79      809.65     64.12 o 
  -2   2  16     2762.78     2928.36    174.35 o 
  -1   2  16    14027.81    13748.75    232.33 o 
   0   2  16      108.65      111.96     67.15 o 
   1   2  16      729.91      730.84     82.59 o 
   2   2  16      927.25      885.39     88.91 o 
   3   2  16      971.10      974.99     94.17 o 
   4   2  16      130.41      224.05     91.55 o 
   5   2  16     1387.74     1401.88    101.04 o 
   6   2  16      225.38      161.48     54.22 o 
   7   2  16      551.59      627.52     66.54 o 
   8   2  16     1087.57     1074.38     74.19 o 
   9   2  16      982.71      962.67     89.45 o 
  10   2  16      627.17      624.92    113.81 o 
  11   2  16     1831.16     1637.45    324.53 o 
  12   2  16        8.10       -9.95    140.56 o 
  13   2  16      173.93       19.86    133.08 o 
  14   2  16      594.10      528.71    154.70 o 
 -14   3  16      133.62      114.63    209.90 o 
 -13   3  16        9.17      272.43    123.16 o 
 -12   3  16       54.21        9.48    119.95 o 
 -11   3  16        7.60      -95.40    108.93 o 
 -10   3  16      212.23      177.00     82.65 o 
  -9   3  16       79.61      160.99     81.65 o 
  -8   3  16     2321.63     2457.26     96.98 o 
  -7   3  16      413.63      326.20     63.12 o 
  -6   3  16      114.73      127.75     58.31 o 
  -5   3  16      526.09      362.89     55.83 o 
  -4   3  16     1100.61      912.45     69.94 o 
  -3   3  16     2056.19     1982.84     82.46 o 
  -2   3  16     1526.86     1442.83     85.92 o 
  -1   3  16     1573.58     1545.76    105.76 o 
   0   3  16      832.12      685.87     86.80 o 
   1   3  16      539.07      559.69     84.69 o 
   2   3  16     1886.14     1964.31     92.07 o 
   3   3  16      907.02      792.61    140.68 o 
   4   3  16     2082.21     2022.42    113.45 o 
   5   3  16      289.79      177.27     73.48 o 
   6   3  16     1472.24     1529.53     77.08 o 
   7   3  16     2023.39     2043.12     86.33 o 
   8   3  16     1462.97     1642.88     82.75 o 
   9   3  16      665.21      772.85    120.41 o 
  10   3  16     1166.37     1422.63    167.48 o 
  11   3  16      324.48      571.76    115.18 o 
  12   3  16       92.10      161.44    168.22 o 
  13   3  16      671.00      775.47    158.94 o 
  14   3  16      172.94      -48.87    145.65 o 
 -14   4  16      409.15      640.78    147.88 o 
 -13   4  16       15.88     -108.34    139.94 o 
 -12   4  16       21.89       98.85    126.20 o 
 -11   4  16        3.00      -83.27    145.15 o 
 -10   4  16      110.73       83.48     98.32 o 
  -9   4  16      353.89      375.19    132.64 o 
  -8   4  16      440.28      467.05     67.27 o 
  -7   4  16     2120.10     1884.67     88.36 o 
  -6   4  16     1073.96     1076.51     64.94 o 
  -5   4  16     1003.40      956.98     65.54 o 
  -4   4  16      214.67      269.57     62.96 o 
  -3   4  16     2794.95     2560.93     93.47 o 
  -2   4  16      102.31      167.63     75.13 o 
  -1   4  16      941.55      839.57     95.80 o 
   0   4  16        4.28      -57.92    148.12 o 
   1   4  16     1341.03     1425.26    147.38 o 
   2   4  16      227.69       70.00     73.66 o 
   3   4  16     2127.52     2034.01    118.34 o 
   4   4  16      154.89      141.15     58.91 o 
   5   4  16     1601.11     1604.71    131.00 o 
   6   4  16        0.99      -49.24     49.24 o 
   7   4  16      900.12      816.81     66.51 o 
   8   4  16       74.05      114.39     68.53 o 
   9   4  16     1197.81     1072.32     91.86 o 
  10   4  16      684.75      711.21    215.86 o 
  11   4  16      858.33      984.07    136.17 o 
  12   4  16      416.97      364.02    143.41 o 
  13   4  16        4.01      -74.08    150.25 o 
  14   4  16      139.00      348.13    250.10 o 
 -14   5  16       40.37      167.85    200.23 o 
 -13   5  16      197.21      292.80    127.74 o 
 -12   5  16      428.63      338.80    138.45 o 
 -11   5  16       44.18      -22.57    105.76 o 
 -10   5  16      685.81      620.27     93.53 o 
  -9   5  16     1304.09     1127.87    105.14 o 
  -8   5  16      390.18      465.30     91.08 o 
  -7   5  16     3081.25     2921.82     91.11 o 
  -6   5  16      532.32      519.16     60.17 o 
  -5   5  16      880.77      820.10     64.59 o 
  -4   5  16       56.84       68.37     62.31 o 
  -3   5  16       28.80      -64.19     64.19 o 
  -2   5  16      494.29      526.41     85.09 o 
  -1   5  16     1731.13     1669.82    111.05 o 
   0   5  16     1196.70     1177.17    101.32 o 
   1   5  16      103.25       90.75     55.19 o 
   2   5  16     3191.08     3199.04    189.81 o 
   3   5  16       67.31       76.06     85.75 o 
   4   5  16     2510.84     2682.89    134.89 o 
   5   5  16      337.85      270.51     74.14 o 
   6   5  16       10.49      -49.86     49.86 o 
   7   5  16      960.67      945.56     69.63 o 
   8   5  16     2155.15     2156.98    111.28 o 
   9   5  16       17.96      -76.82     76.82 o 
  10   5  16     1385.07     1465.54    138.94 o 
  11   5  16       62.20       57.40    107.23 o 
  12   5  16      672.53      631.61    144.71 o 
  13   5  16      182.35     -165.00    177.15 o 
 -13   6  16       64.64        5.08    132.85 o 
 -12   6  16      256.07      105.39    134.69 o 
 -11   6  16      908.69      897.30    210.65 o 
 -10   6  16      327.22      317.65     85.05 o 
  -9   6  16      206.02      140.79     93.84 o 
  -8   6  16     5454.51     5748.78    141.78 o 
  -7   6  16      923.94      735.05     68.57 o 
  -6   6  16     1231.89     1184.39     71.62 o 
  -5   6  16       84.38       85.26     57.42 o 
  -4   6  16     1046.53      915.37     72.31 o 
  -3   6  16       29.97      -11.80    121.43 o 
  -2   6  16      523.17      462.50    120.58 o 
  -1   6  16      433.22      392.90     88.91 o 
   0   6  16     4059.45     3975.45    161.46 o 
   1   6  16     1305.51     1229.51     81.22 o 
   2   6  16       78.37      136.01     62.86 o 
   3   6  16     4716.22     4499.32    134.26 o 
   4   6  16       63.52      -29.03     81.05 o 
   5   6  16      875.17      738.87     79.25 o 
   6   6  16       39.58        9.17     54.72 o 
   7   6  16      178.12      157.75     58.02 o 
   8   6  16        3.78      146.30     72.12 o 
   9   6  16     1169.17     1218.81    121.31 o 
  10   6  16      280.04      139.55    112.54 o 
  11   6  16     2025.57     1900.34    180.87 o 
  12   6  16       26.00      166.39    150.36 o 
  13   6  16       98.70        8.85    147.67 o 
 -13   7  16      254.33      241.68    147.76 o 
 -12   7  16      360.57      597.64    315.60 o 
 -11   7  16      285.04      356.27    115.26 o 
 -10   7  16      273.12      140.84     96.51 o 
  -9   7  16     1701.45     1811.32    101.13 o 
  -8   7  16      968.86     1014.03     83.62 o 
  -7   7  16     1029.65     1055.25     75.73 o 
  -6   7  16      480.48      575.12     66.14 o 
  -5   7  16       66.92      120.02     55.88 o 
  -4   7  16       70.95      -11.46     61.02 o 
  -3   7  16     2689.61     2549.88    124.96 o 
  -2   7  16      319.94      490.20     96.01 o 
  -1   7  16     4506.84     4710.17    256.80 o 
   0   7  16      420.32      461.06    114.63 o 
   1   7  16     1472.32     1570.60    108.08 o 
   2   7  16     1483.07     1398.79     88.52 o 
   3   7  16        6.40      -11.92     65.21 o 
   4   7  16     3821.19     3812.80    134.04 o 
   5   7  16      167.47      131.79     54.84 o 
   6   7  16        6.79       23.69     53.88 o 
   7   7  16      126.43       53.69     91.35 o 
   8   7  16     1831.37     1952.38    111.52 o 
   9   7  16      157.16      127.49    131.36 o 
  10   7  16     1285.03     1496.42    118.13 o 
  11   7  16       38.91      -65.27    130.13 o 
  12   7  16      735.79      791.35    279.13 o 
  13   7  16       37.28      138.90    121.59 o 
 -12   8  16      138.04      273.17    140.00 o 
 -11   8  16        8.12      -94.00    117.67 o 
 -10   8  16       83.97      235.77     99.40 o 
  -9   8  16      636.93      506.94     84.05 o 
  -8   8  16      620.89      544.43     82.63 o 
  -7   8  16      313.31      382.95    158.13 o 
  -6   8  16      423.04      534.43     75.77 o 
  -5   8  16     1368.61     1435.28     76.03 o 
  -4   8  16        2.78      -76.45     76.45 o 
  -3   8  16       80.68       56.03     72.16 o 
  -2   8  16       27.72      -12.12     82.63 o 
  -1   8  16     1329.33     1330.74    118.60 o 
   0   8  16     5257.94     5327.02    193.14 o 
   1   8  16      688.78      664.26    112.39 o 
   2   8  16      406.40      360.63     75.31 o 
   3   8  16     3791.85     3959.17    136.10 o 
   4   8  16       74.27      -54.35     80.79 o 
   5   8  16      385.42      431.60     58.51 o 
   6   8  16      163.58      116.16     56.31 o 
   7   8  16      465.09      645.19     76.68 o 
   8   8  16        4.00       95.14     71.90 o 
   9   8  16      317.62      417.57     82.84 o 
  10   8  16        1.31        3.18     88.87 o 
  11   8  16      594.06      502.12    209.16 o 
  12   8  16       90.80     -154.70    186.83 o 
 -12   9  16       83.82      294.76    189.06 o 
 -11   9  16        9.49      -35.87    124.84 o 
 -10   9  16      444.79      420.80    183.63 o 
  -9   9  16       33.90       51.77     91.00 o 
  -8   9  16      811.96      849.66    101.46 o 
  -7   9  16      429.64      315.85     89.60 o 
  -6   9  16      660.19      649.71     70.16 o 
  -5   9  16      141.69       58.27     66.92 o 
  -4   9  16      793.61      819.51     87.68 o 
  -3   9  16        2.73      -84.02     84.02 o 
  -2   9  16      371.99      348.78    109.42 o 
  -1   9  16        3.92       62.90     86.46 o 
   0   9  16     1227.49     1266.78    119.19 o 
   1   9  16       20.11      -35.09     88.25 o 
   2   9  16      509.26      488.49     81.63 o 
   3   9  16       18.65       26.95     76.56 o 
   4   9  16     1577.21     1490.70     87.51 o 
   5   9  16        0.78      -50.13     96.05 o 
   6   9  16      242.69      305.47     73.76 o 
   7   9  16       46.62       -6.91     81.11 o 
   8   9  16      232.19      314.18     89.40 o 
   9   9  16      497.85      535.04    104.07 o 
  10   9  16      112.46      373.29    107.35 o 
  11   9  16       90.82      -61.97    130.48 o 
 -11  10  16      143.02      236.70    200.97 o 
 -10  10  16       11.05       74.23    231.49 o 
  -9  10  16      215.02      163.00    116.35 o 
  -8  10  16       10.64     -116.35    116.35 o 
  -7  10  16      108.48      210.48    111.51 o 
  -6  10  16      362.66      514.52     91.00 o 
  -5  10  16       16.89       83.91     86.12 o 
  -4  10  16      305.11      405.40    103.20 o 
  -3  10  16     2953.05     2780.66    157.24 o 
  -2  10  16      170.76       32.37     93.05 o 
  -1  10  16      160.61      137.15     92.94 o 
   0  10  16       50.99       36.84     87.78 o 
   1  10  16      454.22      340.51     99.94 o 
   2  10  16        2.78      -59.90     91.56 o 
   3  10  16     1204.47     1115.55     98.42 o 
   4  10  16       87.32      248.30    140.98 o 
   5  10  16      903.52      940.47     99.78 o 
   6  10  16       44.73       50.36     98.93 o 
   7  10  16      487.30      556.57     96.61 o 
   8  10  16      339.52      396.13    120.32 o 
   9  10  16      827.96     1048.39    179.74 o 
  10  10  16        0.24       27.88    105.00 o 
  11  10  16       43.06     -107.81    144.02 o 
 -10  11  16      267.66      320.90    133.74 o 
  -9  11  16       45.24      -92.72    121.48 o 
  -8  11  16       16.25     -118.23    203.20 o 
  -7  11  16      471.54      344.80    129.72 o 
  -6  11  16       14.23      112.49     89.33 o 
  -5  11  16      865.76      794.51     99.47 o 
  -4  11  16      300.09      372.26    221.07 o 
  -3  11  16      765.45      716.21    122.60 o 
  -2  11  16     2723.86     2797.06    186.83 o 
  -1  11  16     1139.17     1010.67    135.47 o 
   0  11  16      347.06      377.55    132.49 o 
   1  11  16      178.83       61.51     95.64 o 
   2  11  16      895.19      848.90    114.72 o 
   3  11  16       87.53      271.56    150.36 o 
   4  11  16       17.20        3.67     92.12 o 
   5  11  16      899.59     1041.21    113.12 o 
   6  11  16      497.62      691.03    128.87 o 
   7  11  16      246.51      381.95    129.01 o 
   8  11  16      540.49      511.28    126.58 o 
   9  11  16      168.99      219.58    135.79 o 
  10  11  16      297.29      709.96    207.67 o 
  -9  12  16      144.65     -125.52    273.17 o 
  -8  12  16      161.97       31.00    124.62 o 
  -7  12  16        1.15      -56.11    115.29 o 
  -6  12  16      950.92     1062.07    114.05 o 
  -5  12  16       13.55       53.08     89.23 o 
  -4  12  16     2307.47     2139.91    158.28 o 
  -3  12  16     2140.51     2171.04    156.93 o 
  -2  12  16     1777.12     1433.54    142.59 o 
  -1  12  16      787.79      625.40    115.73 o 
   0  12  16      535.58      678.24    116.62 o 
   1  12  16       16.36      151.29    106.81 o 
   2  12  16      498.55      565.41    115.89 o 
   3  12  16       89.25      196.55    229.26 o 
   4  12  16     1011.86     1229.33    176.41 o 
   5  12  16      522.72      599.77    101.91 o 
   6  12  16      356.52      454.45    123.78 o 
   7  12  16      609.78      661.74    139.04 o 
   8  12  16      161.56      158.15    142.42 o 
   9  12  16      300.99      365.61    150.13 o 
  -8  13  16       41.17     -136.60    136.60 o 
  -7  13  16      397.92      240.24    138.42 o 
  -6  13  16        1.19      111.60    244.89 o 
  -5  13  16      766.59      727.34    129.27 o 
  -4  13  16       47.42      261.92    114.18 o 
  -3  13  16      761.91      646.75    258.28 o 
  -2  13  16     1306.04     1316.26    144.71 o 
  -1  13  16      328.62      242.31    149.61 o 
   0  13  16      323.56      245.77    114.21 o 
   1  13  16      361.86      426.49    120.11 o 
   2  13  16      361.32      175.94    119.78 o 
   3  13  16      624.29      638.54    125.63 o 
   4  13  16      304.49      205.47    161.52 o 
   5  13  16      510.82      379.33    109.73 o 
   6  13  16     1106.04     1062.71    156.39 o 
   7  13  16      144.06      165.55    133.01 o 
   8  13  16      101.92      584.10    147.83 o 
  -6  14  16      406.91       66.25    146.63 o 
  -5  14  16      214.54      510.90    136.29 o 
  -4  14  16       28.36      106.06    136.17 o 
  -3  14  16      336.40      240.23    127.17 o 
  -2  14  16       10.36      -60.05    221.81 o 
  -1  14  16      237.97      428.95    129.26 o 
   0  14  16       63.84       22.67    128.03 o 
   1  14  16      238.46       95.84    199.48 o 
   2  14  16        5.24       40.94    116.84 o 
   3  14  16      486.89      678.62    137.13 o 
   4  14  16      213.94       87.99    128.60 o 
   5  14  16      167.41      518.06    209.90 o 
   6  14  16      109.95      245.08    143.66 o 
  -4  15  16      168.74       39.99    136.83 o 
  -3  15  16        0.73      134.44    228.51 o 
  -2  15  16      280.96       59.12    138.76 o 
  -1  15  16       12.67      113.11    263.49 o 
   0  15  16       34.27      120.22    137.34 o 
   1  15  16       55.13      128.15    139.58 o 
   2  15  16      311.63      247.36    140.48 o 
   3  15  16        2.04       64.01    270.94 o 
   4  15  16      227.33      239.02    150.48 o 
 -14   1  17      343.82      367.70    180.13 o 
 -13   1  17        3.25        4.60    129.51 o 
 -12   1  17       54.57      172.31    115.18 o 
 -11   1  17       61.55      103.96    110.00 o 
 -10   1  17      554.20      476.10    114.03 o 
  -9   1  17       86.31       58.34     74.93 o 
  -8   1  17      437.75      511.62     67.57 o 
  -7   1  17     1610.96     1460.93     80.65 o 
  -6   1  17      212.86      276.62     57.36 o 
  -5   1  17       31.44      -58.63     58.63 o 
  -4   1  17      331.26      307.71     58.26 o 
  -3   1  17       17.90      126.83     55.90 o 
  -2   1  17     1624.66     2040.44    212.88 o 
  -1   1  17       20.78      130.26     69.47 o 
   0   1  17       27.90       76.84     70.43 o 
   1   1  17       18.94       69.99     68.40 o 
   2   1  17      156.77      158.79    119.09 o 
   3   1  17      243.90      250.36     73.12 o 
   4   1  17      183.91      205.93     77.11 o 
   5   1  17      205.93      236.24     74.60 o 
   6   1  17     1870.36     1862.10     84.75 o 
   7   1  17      234.96      180.11     60.01 o 
   8   1  17      626.66      584.28     67.26 o 
   9   1  17       36.22      -35.96    107.18 o 
  10   1  17       53.86      -27.11    139.19 o 
  11   1  17      239.48      275.43    112.62 o 
  12   1  17      156.78      118.66    151.84 o 
  13   1  17        1.67      -18.73    143.66 o 
  14   1  17        2.58     -153.86    153.86 o 
 -14   2  17       48.27     -122.82    122.82 o 
 -13   2  17       54.86      223.17    125.71 o 
 -12   2  17       36.87      -55.59    118.70 o 
 -11   2  17      206.93      203.58    143.66 o 
 -10   2  17      302.63      220.19    107.89 o 
  -9   2  17     1343.01     1402.74    102.52 o 
  -8   2  17      104.52        7.67     59.64 o 
  -7   2  17      144.09      139.01     67.94 o 
  -6   2  17       71.11      -50.96     50.96 o 
  -5   2  17      613.79      641.81     58.08 o 
  -4   2  17       15.14      -47.12     47.12 o 
  -3   2  17     1427.97     1467.68     69.41 o 
  -2   2  17      247.49      243.79     63.42 o 
  -1   2  17     4518.72     4497.73    161.52 o 
   0   2  17      612.45      638.26     84.50 o 
   1   2  17        4.38      -40.15     95.27 o 
   2   2  17      594.60      533.16     91.55 o 
   3   2  17        4.86       -6.98     68.68 o 
   4   2  17     1076.38      964.54     93.05 o 
   5   2  17      487.91      335.89     80.40 o 
   6   2  17     1224.98     1134.50     74.52 o 
   7   2  17     6076.22     5963.77    152.99 o 
   8   2  17      907.06      992.28     74.20 o 
   9   2  17        1.00       34.20    155.43 o 
  10   2  17      525.07      625.21    112.86 o 
  11   2  17      103.69       62.41    103.68 o 
  12   2  17       24.08     -106.51    106.51 o 
  13   2  17      503.80      466.94    171.20 o 
  14   2  17       14.51     -109.11    159.49 o 
 -14   3  17      142.10      246.54    127.74 o 
 -13   3  17       28.38      193.29    132.49 o 
 -12   3  17      138.76       83.57    116.14 o 
 -11   3  17       14.87      -23.06    224.79 o 
 -10   3  17      650.11      771.26    158.98 o 
  -9   3  17      113.77      131.23     75.75 o 
  -8   3  17       87.32      132.41     62.07 o 
  -7   3  17       22.10       -2.94     58.56 o 
  -6   3  17      118.60      113.68     59.66 o 
  -5   3  17      398.96      389.37     65.04 o 
  -4   3  17      142.78      133.29     59.95 o 
  -3   3  17     1602.84     1613.95    117.32 o 
  -2   3  17      179.86      189.70    102.72 o 
  -1   3  17        3.55       -1.46    104.95 o 
   0   3  17      114.72       85.15     84.85 o 
   1   3  17     1283.44     1348.83     94.76 o 
   2   3  17       85.67       31.79     72.20 o 
   3   3  17      597.33      663.29     91.29 o 
   4   3  17     2554.15     2677.65    303.69 o 
   5   3  17     1419.43     1627.22    109.34 o 
   6   3  17      439.68      490.20     62.27 o 
   7   3  17      126.33      -33.08     56.31 o 
   8   3  17      499.91      431.41     70.48 o 
   9   3  17       19.81       30.15     75.33 o 
  10   3  17      199.60      434.85    275.40 o 
  11   3  17      205.60      264.17    114.03 o 
  12   3  17      174.89      448.23    192.04 o 
  13   3  17      193.99      126.38    146.27 o 
 -14   4  17        4.04       28.85    372.17 o 
 -13   4  17      763.14      726.33    137.90 o 
 -12   4  17       95.41      207.94    235.21 o 
 -11   4  17        0.20       79.48    110.51 o 
 -10   4  17      340.96      374.68    108.66 o 
  -9   4  17     1293.29     1276.47    107.01 o 
  -8   4  17       13.38       60.41     70.01 o 
  -7   4  17      334.06      445.55    111.95 o 
  -6   4  17       45.22      -64.27     64.27 o 
  -5   4  17     1774.55     1688.05     87.64 o 
  -4   4  17      267.88      151.92     59.90 o 
  -3   4  17      831.26      739.72     79.55 o 
  -2   4  17     3166.97     3110.53    143.66 o 
  -1   4  17      284.27      224.60    150.36 o 
   0   4  17       63.55      -36.47     96.02 o 
   1   4  17        2.30       -9.11    118.35 o 
   2   4  17       77.83      158.98     81.53 o 
   3   4  17      517.05      312.78     84.62 o 
   4   4  17      406.50      473.52    136.21 o 
   5   4  17     2830.33     2736.08    133.69 o 
   6   4  17     2044.80     1910.16    128.98 o 
   7   4  17      280.36      312.93     67.04 o 
   8   4  17       34.39       29.97     70.64 o 
   9   4  17      307.01      251.02     96.98 o 
  10   4  17       54.70      -22.03    199.48 o 
  11   4  17      391.14      315.29    119.54 o 
  12   4  17      216.92      185.47    145.66 o 
  13   4  17      386.10      364.30    157.98 o 
 -13   5  17        0.09       51.14    139.23 o 
 -12   5  17       61.71      209.16    120.58 o 
 -11   5  17       57.39      131.54    118.00 o 
 -10   5  17       78.98       19.58     86.11 o 
  -9   5  17        2.30       90.72     84.91 o 
  -8   5  17     1001.29      915.25     97.21 o 
  -7   5  17       10.48       97.39     60.76 o 
  -6   5  17      440.68      370.20     58.35 o 
  -5   5  17      114.56       94.66     69.73 o 
  -4   5  17      438.97      330.11     69.83 o 
  -3   5  17     1090.86     1116.79     87.56 o 
  -2   5  17      489.82      447.56     92.07 o 
  -1   5  17     2014.33     1758.32    118.89 o 
   0   5  17        1.27       -5.21     77.90 o 
   1   5  17        6.57       26.99     82.23 o 
   2   5  17      225.77      262.02    119.84 o 
   3   5  17       93.50      228.06     89.46 o 
   4   5  17      276.20      119.65     84.95 o 
   5   5  17      828.43      863.50     79.92 o 
   6   5  17      108.15      108.24     54.67 o 
   7   5  17      122.98       57.19     53.57 o 
   8   5  17       29.94       43.92     72.68 o 
   9   5  17      418.95      453.36     88.60 o 
  10   5  17       74.50      144.01    110.47 o 
  11   5  17      304.50      346.00    252.33 o 
  12   5  17      345.40      -59.31    168.96 o 
  13   5  17       82.98       22.96    145.45 o 
 -13   6  17       12.15      165.61    173.43 o 
 -12   6  17        2.47       -5.37    192.04 o 
 -11   6  17       48.98      144.51    122.22 o 
 -10   6  17       15.10       14.96     92.66 o 
  -9   6  17       11.52      -43.31     82.33 o 
  -8   6  17        4.15       87.05     79.47 o 
  -7   6  17      183.45       92.66     61.02 o 
  -6   6  17       20.74      -55.33     55.33 o 
  -5   6  17       24.55       39.65     59.05 o 
  -4   6  17      255.74      246.37     73.43 o 
  -3   6  17     1026.73     1094.83    115.99 o 
  -2   6  17      335.17      151.31     83.44 o 
  -1   6  17      371.80      302.89     89.40 o 
   0   6  17       54.18      -32.91     84.02 o 
   1   6  17      196.58      239.25     65.53 o 
   2   6  17      204.83      157.03     63.50 o 
   3   6  17       81.25       -5.45     63.91 o 
   4   6  17       65.23       83.37    129.51 o 
   5   6  17       49.13      -18.03     72.67 o 
   6   6  17      931.67      874.45     73.86 o 
   7   6  17       45.96       30.88     58.44 o 
   8   6  17      173.07      183.54     73.79 o 
   9   6  17      103.08      119.62     98.12 o 
  10   6  17      214.15      466.51    197.25 o 
  11   6  17        1.05     -103.69    113.07 o 
  12   6  17       16.25       -0.04    130.14 o 
  13   6  17      124.84       60.78    155.41 o 
 -13   7  17       41.38      165.25    136.07 o 
 -12   7  17        0.30     -126.58    126.58 o 
 -11   7  17        4.12       -6.01    130.52 o 
 -10   7  17      235.02      305.06    120.32 o 
  -9   7  17        6.52       16.62     89.53 o 
  -8   7  17        4.90      -67.63     73.69 o 
  -7   7  17        7.09       94.95     60.78 o 
  -6   7  17      193.09      119.59     59.15 o 
  -5   7  17      207.48      224.99     62.44 o 
  -4   7  17      337.70      437.22    112.53 o 
  -3   7  17        1.55        1.49     75.56 o 
  -2   7  17      117.30      365.06    188.32 o 
  -1   7  17      262.12      254.17    106.44 o 
   0   7  17      198.80      236.16     89.89 o 
   1   7  17      453.37      575.01    102.37 o 
   2   7  17     1586.23     1610.74    119.30 o 
   3   7  17     1563.41     1640.36     97.97 o 
   4   7  17        1.91        7.42     70.84 o 
   5   7  17       24.38       57.25     93.47 o 
   6   7  17       29.83      -52.35     52.35 o 
   7   7  17      828.74      895.07     93.64 o 
   8   7  17        0.20       64.92     84.70 o 
   9   7  17        3.20      213.92     88.86 o 
  10   7  17       23.78      -87.01     87.01 o 
  11   7  17        3.74     -130.18    134.94 o 
  12   7  17        9.47      -95.88    141.18 o 
 -12   8  17       13.66       -6.69    136.69 o 
 -11   8  17      190.29      102.69    168.22 o 
 -10   8  17        0.91      119.90     95.74 o 
  -9   8  17      264.69      250.73     95.03 o 
  -8   8  17       47.26      -80.28     80.28 o 
  -7   8  17      128.14       60.97     67.26 o 
  -6   8  17      181.94      189.24    111.37 o 
  -5   8  17        2.60      -56.39     65.10 o 
  -4   8  17      192.43      151.98     74.33 o 
  -3   8  17      460.34      377.95    200.23 o 
  -2   8  17      246.95      126.06    163.01 o 
  -1   8  17      800.11      697.15    108.73 o 
   0   8  17      200.78      100.38     96.41 o 
   1   8  17      219.02      321.87     97.07 o 
   2   8  17       43.47      150.72     99.94 o 
   3   8  17      573.79      370.93     79.68 o 
   4   8  17       29.04        0.90     63.18 o 
   5   8  17       40.57       -5.79     54.24 o 
   6   8  17      353.79      326.33     64.90 o 
   7   8  17      709.95      536.98     73.59 o 
   8   8  17      400.88      413.30     97.18 o 
   9   8  17       28.11      273.50     80.42 o 
  10   8  17        0.29       93.30     82.87 o 
  11   8  17       13.89     -133.29    146.63 o 
  12   8  17       18.98      -41.67    264.98 o 
 -11   9  17      157.88      221.08    138.90 o 
 -10   9  17       38.38       -0.35    119.19 o 
  -9   9  17       25.69      -95.48    100.45 o 
  -8   9  17        2.21       76.49     89.34 o 
  -7   9  17      346.29      610.27    156.86 o 
  -6   9  17       45.41       16.89     68.58 o 
  -5   9  17       75.75       39.03     67.24 o 
  -4   9  17     1841.54     1993.92    112.97 o 
  -3   9  17        9.23       46.44    182.36 o 
  -2   9  17       55.68      -49.73     92.62 o 
  -1   9  17       25.27      -86.84     86.84 o 
   0   9  17     1051.47     1212.44    126.54 o 
   1   9  17       54.97       10.84    119.09 o 
   2   9  17      129.92       33.11     91.13 o 
   3   9  17      308.84      362.11     82.30 o 
   4   9  17      539.96      629.30     79.29 o 
   5   9  17       10.94      -29.41     65.44 o 
   6   9  17      220.50      173.82    102.92 o 
   7   9  17      188.04      267.66     84.61 o 
   8   9  17        1.91       51.85     83.58 o 
   9   9  17       92.85      248.96    123.24 o 
  10   9  17       33.11      198.54    120.13 o 
  11   9  17       84.83     -127.80    133.16 o 
 -11  10  17        0.23     -101.23    209.90 o 
 -10  10  17      120.84      157.80    168.22 o 
  -9  10  17      186.23     -105.28    179.38 o 
  -8  10  17      504.57      407.56    121.01 o 
  -7  10  17      296.83      293.36    116.83 o 
  -6  10  17        5.62      -82.79     82.79 o 
  -5  10  17       51.56      -13.61     81.71 o 
  -4  10  17        1.67        3.65     97.47 o 
  -3  10  17      170.05       95.33     98.97 o 
  -2  10  17        6.85      -47.04     92.82 o 
  -1  10  17       91.07        2.24     92.47 o 
   0  10  17        2.37      136.97     97.63 o 
   1  10  17      462.40      304.09    106.30 o 
   2  10  17      398.64      333.54    102.53 o 
   3  10  17       47.74      -44.80     99.44 o 
   4  10  17      228.36      223.43     91.54 o 
   5  10  17       26.87       38.19     89.24 o 
   6  10  17        2.82      141.65    107.58 o 
   7  10  17      562.41      837.40    132.02 o 
   8  10  17       21.47       16.14     96.02 o 
   9  10  17        0.42       -1.87     99.88 o 
  10  10  17      453.06      765.02    224.60 o 
 -10  11  17       21.57      -86.69    149.43 o 
  -9  11  17       11.62     -150.36    150.36 o 
  -8  11  17      166.59      -29.64    235.95 o 
  -7  11  17       26.29     -148.58    159.29 o 
  -6  11  17      469.22      533.93     98.97 o 
  -5  11  17       28.61       77.23     85.30 o 
  -4  11  17       22.87      225.56    215.86 o 
  -3  11  17      171.63      208.97    107.25 o 
  -2  11  17      103.44      169.29    123.56 o 
  -1  11  17       46.73       50.94    101.52 o 
   0  11  17     1059.74     1197.37    207.67 o 
   1  11  17      151.80       16.55     99.74 o 
   2  11  17      284.61      273.17    109.48 o 
   3  11  17      105.35      118.90    125.05 o 
   4  11  17       13.92      -61.99    296.99 o 
   5  11  17      256.50      555.79    119.06 o 
   6  11  17      377.08      349.68    114.22 o 
   7  11  17        5.62      125.13    120.93 o 
   8  11  17        1.24       68.20    125.50 o 
   9  11  17       14.08      253.71    146.03 o 
  -9  12  17      479.51      437.47    141.16 o 
  -8  12  17       29.54     -128.38    133.13 o 
  -7  12  17       80.07       20.77    115.52 o 
  -6  12  17       15.60      249.99    116.12 o 
  -5  12  17       63.40       20.61    212.14 o 
  -4  12  17        1.99      192.66    118.73 o 
  -3  12  17      554.38      613.39    117.88 o 
  -2  12  17       44.60      303.70    137.70 o 
  -1  12  17       79.31      133.58    168.22 o 
   0  12  17        5.43       60.03    104.70 o 
   1  12  17       19.68       81.13    167.48 o 
   2  12  17       48.90       81.13    105.26 o 
   3  12  17        1.34      101.76    115.09 o 
   4  12  17       71.34      137.05    135.47 o 
   5  12  17      150.70      242.91    123.73 o 
   6  12  17       11.73      213.63    131.95 o 
   7  12  17      318.13      352.45    135.21 o 
   8  12  17      235.66      407.65    142.56 o 
  -7  13  17       17.19     -127.25    127.25 o 
  -6  13  17       32.43      -62.23    129.12 o 
  -5  13  17      576.80      706.16    132.52 o 
  -4  13  17       32.80       70.12    322.30 o 
  -3  13  17       24.72      200.75    220.32 o 
  -2  13  17      241.46      287.62    172.69 o 
  -1  13  17       21.01      173.04    119.88 o 
   0  13  17      181.95      345.57    119.78 o 
   1  13  17      391.72      375.91    308.90 o 
   2  13  17      103.43      134.40    174.17 o 
   3  13  17      170.53      303.23    253.82 o 
   4  13  17        1.53       88.08    122.48 o 
   5  13  17      252.28      199.77    124.66 o 
   6  13  17       87.56      -12.56    128.66 o 
   7  13  17      298.69      513.68    151.73 o 
  -6  14  17      132.63      101.23    183.11 o 
  -5  14  17       32.81      235.65    155.57 o 
  -4  14  17      274.98      237.70    133.69 o 
  -3  14  17      272.10      442.27    202.46 o 
  -2  14  17       63.48      109.42    120.00 o 
  -1  14  17      230.56      230.00    122.05 o 
   0  14  17      395.78      338.39    248.61 o 
   1  14  17       53.58      141.71    120.50 o 
   2  14  17      564.67      443.33    168.22 o 
   3  14  17      100.58      296.56    126.20 o 
   4  14  17       13.68      133.24    237.44 o 
   5  14  17        9.45      209.90    184.60 o 
  -3  15  17       69.86       40.22    134.73 o 
  -2  15  17      330.15      265.28    166.73 o 
  -1  15  17        3.27       41.02    218.09 o 
   0  15  17        3.74      106.19    137.51 o 
   1  15  17      915.91     1066.98    160.78 o 
   2  15  17       11.79     -111.19    296.99 o 
   3  15  17        6.21       64.74    137.30 o 
 -14   0  18      220.30      445.11    199.48 o 
 -13   0  18     1013.08     1164.14    206.93 o 
 -12   0  18      455.06      290.29    175.66 o 
 -11   0  18      160.13      232.23    169.71 o 
 -10   0  18      187.33      139.94    169.71 o 
  -9   0  18      511.30      513.59    151.84 o 
  -8   0  18      260.63      146.16     88.94 o 
  -7   0  18     6405.10     7048.74    217.35 o 
  -6   0  18     2497.35     2517.32    138.95 o 
  -5   0  18     5119.19     5557.43    186.00 o 
  -4   0  18      144.99      161.12     79.76 o 
  -3   0  18     1998.06     1923.57    121.62 o 
  -2   0  18     5380.69     5695.66    259.03 o 
  -1   0  18     1712.65     1671.78    159.29 o 
   0   0  18       32.58       44.66    101.23 o 
   1   0  18       95.97      144.40    104.21 o 
   2   0  18     1737.20     1470.81    151.84 o 
   3   0  18      906.80      927.44    135.47 o 
   4   0  18     1764.71     2216.63    175.66 o 
   5   0  18    12219.13    12811.51    404.92 o 
   6   0  18        8.76       41.68    116.12 o 
   7   0  18     4552.99     5066.24    200.97 o 
   8   0  18      802.42      903.07    104.66 o 
   9   0  18      999.90      845.57    175.66 o 
  10   0  18     1714.95     1513.98    206.93 o 
  11   0  18       47.30      136.96    160.78 o 
  12   0  18       27.92      -37.22    165.24 o 
  13   0  18      367.65        4.47    217.35 o 
 -14   1  18      393.35      684.02    201.72 o 
 -13   1  18      232.41      563.87    307.41 o 
 -12   1  18      969.88     1119.17    251.59 o 
 -11   1  18      424.71      359.20    117.28 o 
 -10   1  18      308.94      235.63    116.49 o 
  -9   1  18      142.09       96.19     72.95 o 
  -8   1  18     1071.36      874.71     74.49 o 
  -7   1  18      671.64      672.89     71.19 o 
  -6   1  18     1148.14     1070.54     74.17 o 
  -5   1  18     1142.55     1065.84     87.65 o 
  -4   1  18     1028.57     1093.86     73.84 o 
  -3   1  18     3308.80     3235.28    104.35 o 
  -2   1  18     6018.79     6160.42    253.07 o 
  -1   1  18     1326.19     1413.06    118.35 o 
   0   1  18      774.02      733.18     90.94 o 
   1   1  18      512.41      673.77     87.78 o 
   2   1  18        5.22      -42.58     71.05 o 
   3   1  18      134.57      235.63     82.85 o 
   4   1  18     1889.53     1841.03    128.77 o 
   5   1  18       65.44      102.36     76.53 o 
   6   1  18     4017.88     4079.47    132.91 o 
   7   1  18      828.57      736.75     68.17 o 
   8   1  18      376.14      315.79     65.82 o 
   9   1  18     2512.30     2672.00    284.34 o 
  10   1  18      146.75      -12.98    104.26 o 
  11   1  18       39.14      -47.30    110.39 o 
  12   1  18      154.28     -111.57    111.57 o 
  13   1  18        5.92     -148.87    148.87 o 
 -14   2  18       95.79      -20.14    139.42 o 
 -13   2  18      450.48      735.43    141.23 o 
 -12   2  18        1.70     -113.67    113.67 o 
 -11   2  18      203.21       28.62    113.45 o 
 -10   2  18      196.62      153.95    104.73 o 
  -9   2  18      366.15      557.12     92.37 o 
  -8   2  18      536.17      536.66     79.93 o 
  -7   2  18      378.74      533.77     69.51 o 
  -6   2  18     1270.27     1236.31     79.56 o 
  -5   2  18       55.09      -16.59     60.05 o 
  -4   2  18       15.37       -3.53     57.42 o 
  -3   2  18     1573.16     1583.88    101.20 o 
  -2   2  18     3279.95     2873.91    151.84 o 
  -1   2  18     5577.82     5876.19    189.98 o 
   0   2  18        6.50       44.96     74.65 o 
   1   2  18      271.85      373.00     83.68 o 
   2   2  18     2032.10     1925.83    120.44 o 
   3   2  18      412.83      442.32     85.09 o 
   4   2  18     1476.53     1287.58    102.76 o 
   5   2  18      225.79      292.45     80.12 o 
   6   2  18      755.55      799.37     79.46 o 
   7   2  18       12.43       17.95     57.38 o 
   8   2  18      187.91      183.08     73.26 o 
   9   2  18        0.94      137.44     75.19 o 
  10   2  18     1299.43     1318.45    151.84 o 
  11   2  18       99.97      103.04    117.84 o 
  12   2  18       11.22     -102.92    115.23 o 
  13   2  18       47.18      -95.45    157.52 o 
 -14   3  18      177.05       53.16    279.13 o 
 -13   3  18       44.30       42.75    128.95 o 
 -12   3  18      164.90       64.48    122.60 o 
 -11   3  18        7.55      -60.00    109.46 o 
 -10   3  18        6.39      131.26    118.35 o 
  -9   3  18      836.51      753.81     77.89 o 
  -8   3  18     1223.44     1209.97     83.81 o 
  -7   3  18        4.03      -59.41     59.41 o 
  -6   3  18       25.42      128.04     65.97 o 
  -5   3  18      164.49      113.34     65.62 o 
  -4   3  18      538.27      433.10     67.28 o 
  -3   3  18     2371.56     2088.21    149.73 o 
  -2   3  18     1781.19     1745.62    118.94 o 
  -1   3  18        4.58      -52.53     75.77 o 
   0   3  18     1341.60     1309.41     88.77 o 
   1   3  18      743.48      548.83     91.89 o 
   2   3  18       27.15       50.96     75.66 o 
   3   3  18     3976.84     4085.28    163.00 o 
   4   3  18      103.47      198.16     77.35 o 
   5   3  18      435.20      404.81     84.95 o 
   6   3  18      116.43       52.93     58.23 o 
   7   3  18       21.42        1.32     66.18 o 
   8   3  18        1.66        3.35     57.56 o 
   9   3  18      693.21      817.33    116.14 o 
  10   3  18       69.23      134.60    106.07 o 
  11   3  18      617.28      651.73    203.20 o 
  12   3  18       23.67     -136.96    136.96 o 
  13   3  18       10.78       58.61    304.43 o 
 -13   4  18      215.42      333.45    137.10 o 
 -12   4  18      281.61      487.39    145.15 o 
 -11   4  18       11.52      -45.12    113.16 o 
 -10   4  18        2.47      113.63     87.68 o 
  -9   4  18      193.58      127.51     82.49 o 
  -8   4  18      270.83      368.45     76.06 o 
  -7   4  18     3153.19     3244.35    109.75 o 
  -6   4  18       72.44       11.37     60.91 o 
  -5   4  18       34.03       16.48     74.72 o 
  -4   4  18      250.33      174.23     62.37 o 
  -3   4  18       63.64       74.73     69.79 o 
  -2   4  18     2005.27     2049.89    203.20 o 
  -1   4  18      916.84     1027.64    143.66 o 
   0   4  18      357.97      310.22     87.20 o 
   1   4  18       53.56       12.39     79.98 o 
   2   4  18     2801.55     2787.90    306.67 o 
   3   4  18       52.02       49.44     62.54 o 
   4   4  18     2392.40     2304.29    127.35 o 
   5   4  18      197.26      281.59    151.84 o 
   6   4  18      237.86      197.75     56.23 o 
   7   4  18        4.23       66.52     59.82 o 
   8   4  18       45.40      105.45     71.91 o 
   9   4  18      388.03      413.18     85.06 o 
  10   4  18     1122.36     1424.47    141.54 o 
  11   4  18      169.56      212.06    122.67 o 
  12   4  18       56.85      169.26    126.11 o 
  13   4  18       63.03      -84.90    149.82 o 
 -13   5  18        6.32      182.11    129.97 o 
 -12   5  18      165.23      278.07    126.47 o 
 -11   5  18      327.99      431.75    142.91 o 
 -10   5  18      219.78      255.94    124.24 o 
  -9   5  18      345.95      409.95     90.06 o 
  -8   5  18     3152.56     3134.17    159.07 o 
  -7   5  18       42.62       39.24     65.67 o 
  -6   5  18     4971.91     4920.77    129.82 o 
  -5   5  18      534.74      490.20     68.07 o 
  -4   5  18       25.48      -29.88    113.02 o 
  -3   5  18       21.79      -29.27     70.61 o 
  -2   5  18     5373.09     4665.39    195.02 o 
  -1   5  18     1993.56     1804.16    122.11 o 
   0   5  18     2794.10     2899.97    146.32 o 
   1   5  18       81.00      179.72     87.89 o 
   2   5  18     1490.79     1442.43    214.37 o 
   3   5  18     2101.42     1755.28    124.47 o 
   4   5  18     1320.45     1159.82    114.83 o 
   5   5  18      315.81      305.67     80.93 o 
   6   5  18       55.68       41.72     56.44 o 
   7   5  18      281.54      319.89     88.69 o 
   8   5  18        1.81      -71.36     71.36 o 
   9   5  18      247.50      245.04     84.13 o 
  10   5  18      219.97      146.11    111.52 o 
  11   5  18      542.18      658.34    129.92 o 
  12   5  18      118.74     -191.28    218.09 o 
  13   5  18       54.47      -15.29    206.93 o 
 -13   6  18     1095.31     1367.16    165.77 o 
 -12   6  18      201.28      328.13    143.68 o 
 -11   6  18      256.74       97.55    124.42 o 
 -10   6  18      425.65      263.63     94.48 o 
  -9   6  18     4724.65     4954.03    165.72 o 
  -8   6  18        9.93      -16.74     82.58 o 
  -7   6  18     7092.85     7497.05    164.73 o 
  -6   6  18      133.70      150.16     66.48 o 
  -5   6  18     3553.53     3409.75    114.75 o 
  -4   6  18      156.10      232.44     74.75 o 
  -3   6  18       53.55      102.62     74.36 o 
  -2   6  18      604.11      589.78    100.49 o 
  -1   6  18     6675.57     6464.78    208.71 o 
   0   6  18     3372.10     3104.28    151.97 o 
   1   6  18     4314.97     4550.35    181.31 o 
   2   6  18       41.94      -19.54     64.18 o 
   3   6  18     3077.44     3182.90    157.73 o 
   4   6  18     2117.06     2078.78    138.95 o 
   5   6  18      577.67      572.45     79.35 o 
   6   6  18       99.53       58.36     58.08 o 
   7   6  18      173.03      230.21     59.09 o 
   8   6  18       39.44       58.07     73.54 o 
   9   6  18      249.48      247.99     99.45 o 
  10   6  18      304.40      538.79    130.90 o 
  11   6  18      654.54      666.85    133.08 o 
  12   6  18      383.19      402.71    165.04 o 
 -12   7  18      333.88      398.51    138.82 o 
 -11   7  18      164.89      -34.86    154.08 o 
 -10   7  18      145.03      104.06    115.12 o 
  -9   7  18        2.17      -68.40     81.04 o 
  -8   7  18     3721.94     4053.22    150.88 o 
  -7   7  18       16.74      152.56     65.08 o 
  -6   7  18     1966.05     1804.96     92.07 o 
  -5   7  18      567.54      540.51     71.94 o 
  -4   7  18     1518.00     1386.01     97.00 o 
  -3   7  18      498.19      551.02    101.04 o 
  -2   7  18      640.94      477.70    133.98 o 
  -1   7  18       21.70      121.03     90.45 o 
   0   7  18     4426.71     4626.75    185.29 o 
   1   7  18      912.08      922.13    112.72 o 
   2   7  18     1806.02     1847.25    133.84 o 
   3   7  18     2896.56     2866.46    125.51 o 
   4   7  18      834.72      790.18     89.67 o 
   5   7  18      485.61      458.57     67.90 o 
   6   7  18       10.74      -36.94     57.15 o 
   7   7  18        4.35      123.61     76.58 o 
   8   7  18      216.74      190.64     84.18 o 
   9   7  18       10.25       -7.51     84.65 o 
  10   7  18      333.31      538.62     95.33 o 
  11   7  18      874.95      905.81    143.34 o 
  12   7  18      424.58      482.31    168.89 o 
 -12   8  18        1.18      342.10    155.70 o 
 -11   8  18        2.88       52.56    136.86 o 
 -10   8  18      105.65      217.38     96.61 o 
  -9   8  18        4.23       99.50    163.45 o 
  -8   8  18       35.79      193.38     85.63 o 
  -7   8  18     1356.02     1381.59    117.17 o 
  -6   8  18        9.46      -64.53     64.53 o 
  -5   8  18       99.65      120.70     86.70 o 
  -4   8  18      600.40      695.96     87.58 o 
  -3   8  18       68.38      -57.55     86.14 o 
  -2   8  18      338.51      229.84     93.16 o 
  -1   8  18     1002.06      901.68    111.81 o 
   0   8  18      130.80       53.69     92.30 o 
   1   8  18      138.86      -70.78     92.35 o 
   2   8  18      669.10      580.69    104.07 o 
   3   8  18        3.70      -77.44     77.44 o 
   4   8  18     1460.82     1359.88     99.96 o 
   5   8  18      320.29      281.57     62.16 o 
   6   8  18       66.04       13.04     61.63 o 
   7   8  18       58.99       87.54     71.54 o 
   8   8  18      342.85      528.19     83.89 o 
   9   8  18       26.10       -8.46     75.29 o 
  10   8  18      480.62      764.77    243.77 o 
  11   8  18        1.69       36.08    140.03 o 
 -11   9  18       80.00       61.20    131.83 o 
 -10   9  18       33.19       95.71    130.52 o 
  -9   9  18      151.59      271.16    121.44 o 
  -8   9  18      249.40      219.45     95.73 o 
  -7   9  18       31.27      -83.52     83.52 o 
  -6   9  18      421.48      236.51     81.51 o 
  -5   9  18       65.06       39.74    151.47 o 
  -4   9  18       15.18      260.51     84.47 o 
  -3   9  18     2183.31     2065.18    189.06 o 
  -2   9  18       30.90       95.16     90.00 o 
  -1   9  18      595.30      525.94    104.64 o 
   0   9  18       15.02       97.85    104.15 o 
   1   9  18      150.12        7.52     97.63 o 
   2   9  18      744.47      681.84    110.87 o 
   3   9  18      626.13      570.16    111.52 o 
   4   9  18      841.03      923.05     82.13 o 
   5   9  18     1204.72     1211.33     89.02 o 
   6   9  18        9.18      117.68     73.90 o 
   7   9  18      438.09      390.54     95.93 o 
   8   9  18      604.91      634.18    110.53 o 
   9   9  18       79.93      254.42    102.09 o 
  10   9  18       30.05       88.92    114.48 o 
  11   9  18      170.91       13.57    141.50 o 
 -10  10  18      269.34      275.40    184.60 o 
  -9  10  18      105.72      -26.52    145.89 o 
  -8  10  18       73.91      -77.53    118.75 o 
  -7  10  18      297.92      145.05    111.05 o 
  -6  10  18        4.59      -90.00     90.00 o 
  -5  10  18       87.89       91.09    126.54 o 
  -4  10  18      655.93      645.96    117.61 o 
  -3  10  18      977.06     1064.67    125.79 o 
  -2  10  18     1455.94     1503.96    133.64 o 
  -1  10  18      710.00      558.24    108.41 o 
   0  10  18      330.00      371.26    156.31 o 
   1  10  18       72.58       66.79     98.22 o 
   2  10  18       59.71      157.83    177.90 o 
   3  10  18      536.79      420.57    114.03 o 
   4  10  18      472.81      421.29    111.58 o 
   5  10  18      640.74      648.10     97.57 o 
   6  10  18      379.99      500.82    113.77 o 
   7  10  18       66.16      251.64    121.55 o 
   8  10  18      802.76      782.34    135.26 o 
   9  10  18        3.99     -129.07    167.48 o 
  10  10  18       93.18      149.28    116.20 o 
  -9  11  18      230.87      249.59    143.11 o 
  -8  11  18      128.36     -125.91    125.91 o 
  -7  11  18       32.80     -171.47    213.62 o 
  -6  11  18      404.16      296.32    105.28 o 
  -5  11  18       10.70      137.25    174.92 o 
  -4  11  18      338.24      464.25    113.55 o 
  -3  11  18     1294.79     1431.23    174.92 o 
  -2  11  18     2361.63     2136.13    268.71 o 
  -1  11  18      252.25      266.25    105.69 o 
   0  11  18      109.24       88.12    108.41 o 
   1  11  18      480.18      496.17    120.52 o 
   2  11  18      136.57      232.66    106.75 o 
   3  11  18      212.35      144.51    179.38 o 
   4  11  18      300.36      534.55    118.89 o 
   5  11  18      431.20      453.19    130.21 o 
   6  11  18     1246.03     1452.84    156.58 o 
   7  11  18      340.22      410.97    171.94 o 
   8  11  18      190.47      235.21    229.26 o 
   9  11  18      511.03      939.96    159.29 o 
  -8  12  18       75.44        7.11    137.32 o 
  -7  12  18      321.33      283.80    133.08 o 
  -6  12  18      358.37      312.47    106.70 o 
  -5  12  18       29.37       10.80    137.70 o 
  -4  12  18       28.42      230.80    117.00 o 
  -3  12  18     1639.81     1737.78    250.10 o 
  -2  12  18      749.63      745.78    121.05 o 
  -1  12  18     1151.61     1227.42    133.16 o 
   0  12  18      263.91      205.64    113.57 o 
   1  12  18       30.99      -10.50    204.69 o 
   2  12  18      101.42      226.43    127.28 o 
   3  12  18      347.96      434.11    120.44 o 
   4  12  18      187.50      219.76    129.51 o 
   5  12  18      794.05      981.25    141.79 o 
   6  12  18      526.00      448.09    199.48 o 
   7  12  18      202.65      470.12    147.56 o 
   8  12  18      662.98      751.02    165.32 o 
  -7  13  18        0.50     -134.85    134.85 o 
  -6  13  18      324.29      349.84    181.62 o 
  -5  13  18       96.62      187.05    155.57 o 
  -4  13  18      212.02      534.11    129.74 o 
  -3  13  18      364.37      559.94    257.54 o 
  -2  13  18      883.28      921.19    135.78 o 
  -1  13  18      392.34      318.54    127.17 o 
   0  13  18      487.00      384.28    123.68 o 
   1  13  18      167.94      287.08    131.57 o 
   2  13  18        5.88       17.56    124.18 o 
   3  13  18       28.04      139.94    214.37 o 
   4  13  18      936.57      973.26    145.27 o 
   5  13  18      260.06      583.56    189.06 o 
   6  13  18      712.61     1051.00    232.23 o 
  -5  14  18       66.87       89.85    132.52 o 
  -4  14  18      203.26      298.85    263.49 o 
  -3  14  18      286.82      418.46    223.30 o 
  -2  14  18      547.26      719.70    150.43 o 
  -1  14  18      153.84      104.19    123.41 o 
   0  14  18      420.98      555.14    143.55 o 
   1  14  18        3.70       59.78    148.87 o 
   2  14  18      413.02      526.62    195.02 o 
   3  14  18        4.84      195.09    183.85 o 
   4  14  18        1.73       48.28    139.24 o 
  -1  15  18      240.35      326.52    311.13 o 
   0  15  18        1.62      351.82    138.90 o 
   1  15  18      310.06      646.39    149.82 o 
 -14   1  19        1.56       -7.58    135.19 o 
 -13   1  19        1.11       -5.04    133.38 o 
 -12   1  19        2.19      315.66    122.94 o 
 -11   1  19      181.59      138.05    115.26 o 
 -10   1  19      131.81      116.06    215.11 o 
  -9   1  19     1384.59     1522.20    107.12 o 
  -8   1  19       46.44       -2.09     86.38 o 
  -7   1  19      415.70      425.10     74.56 o 
  -6   1  19      949.80     1005.91     81.18 o 
  -5   1  19     1095.40     1061.60     80.73 o 
  -4   1  19        9.06      -18.16     61.81 o 
  -3   1  19       73.95      159.83     69.10 o 
  -2   1  19       55.56       97.50     78.37 o 
  -1   1  19      829.29      898.39    263.49 o 
   0   1  19       25.10      -16.35     72.54 o 
   1   1  19     1243.80     1159.56    106.07 o 
   2   1  19      167.27      235.11     81.13 o 
   3   1  19     5426.63     5604.12    190.53 o 
   4   1  19        1.62       77.61     71.41 o 
   5   1  19       11.55      113.28     96.02 o 
   6   1  19      163.40      119.09     79.05 o 
   7   1  19     1665.35     1541.20     84.97 o 
   8   1  19      935.28      997.12     77.53 o 
   9   1  19      217.33      175.20    100.91 o 
  10   1  19        0.61      -28.65    103.68 o 
  11   1  19      792.23      703.36    145.89 o 
  12   1  19      114.29      -47.98    117.88 o 
  13   1  19       13.96       41.89    183.12 o 
 -13   2  19       11.29        7.69    131.79 o 
 -12   2  19        6.19       75.22    123.56 o 
 -11   2  19        8.43       27.28    123.68 o 
 -10   2  19      652.88      588.75    115.23 o 
  -9   2  19      406.92      519.08     88.14 o 
  -8   2  19      700.28      621.43     75.58 o 
  -7   2  19      204.84      105.60     66.40 o 
  -6   2  19      303.81      262.51     70.71 o 
  -5   2  19       11.88      -60.18     60.18 o 
  -4   2  19       88.03       40.69     62.60 o 
  -3   2  19      381.35      431.88     73.38 o 
  -2   2  19      361.75      355.08     86.30 o 
  -1   2  19      814.44      850.23     97.88 o 
   0   2  19     2923.74     2772.27    274.66 o 
   1   2  19      549.57      712.43     96.11 o 
   2   2  19     4889.65     4962.31    178.94 o 
   3   2  19     1178.23     1212.95    110.10 o 
   4   2  19      161.01      208.51     87.27 o 
   5   2  19        0.77       22.49     77.81 o 
   6   2  19        2.58       42.85    110.16 o 
   7   2  19       98.96       66.28     56.07 o 
   8   2  19      206.21       57.74     63.82 o 
   9   2  19      243.61      193.59     94.05 o 
  10   2  19      367.26      412.22    114.97 o 
  11   2  19       58.20       75.60    262.75 o 
  12   2  19       27.67      -89.60    117.37 o 
  13   2  19        2.02      217.72    171.94 o 
 -13   3  19      175.66      190.75    179.38 o 
 -12   3  19       13.00      232.49    318.58 o 
 -11   3  19        4.90      -77.58    121.33 o 
 -10   3  19      192.99      184.68    112.10 o 
  -9   3  19      355.34      399.19     94.46 o 
  -8   3  19       18.61      147.40     81.88 o 
  -7   3  19      282.70      293.99     68.52 o 
  -6   3  19      529.44      351.13     71.59 o 
  -5   3  19       99.16       31.68     69.62 o 
  -4   3  19     1380.03     1253.43     82.14 o 
  -3   3  19     2777.24     2759.91    119.65 o 
  -2   3  19     1113.39     1087.06    112.57 o 
  -1   3  19      577.09      712.43     79.32 o 
   0   3  19      783.89      625.99    100.52 o 
   1   3  19     1205.14     1460.92    115.09 o 
   2   3  19      183.47      160.35     96.02 o 
   3   3  19        2.75       15.07     76.72 o 
   4   3  19      161.62      151.41     77.92 o 
   5   3  19     1607.89     1618.66    112.54 o 
   6   3  19       30.84       29.90     64.88 o 
   7   3  19      440.39      428.78     61.56 o 
   8   3  19       16.79      -60.18     60.28 o 
   9   3  19      132.68      142.02     80.60 o 
  10   3  19        2.79       40.90    102.60 o 
  11   3  19       56.64      -81.76    111.05 o
[truncated: 124,252 more chars]
